# Supplementary material for: Pharmacological targeting of glutamatergic neurons within the brainstem for weight reduction
Source: Nat Metab. 2022 Nov 21;4(11):1495–513. doi: 10.1038/s42255-022-00677-8 (PMC9684079; doi:10.1038/s42255-022-00677-8)
Supplement: Source Data Fig. 1 — Statistical Source Data [file 42255_2022_677_MOESM5_ESM.xlsx]

## Sheet: Panel G
	Optogenetics
	VGlut3 Cre Mice	C57Bl/6J		Sex	Males		Metabolic State	O/N FAST		Date	2020-02-20
	Cannula place	LHA	Bregma: -1.0 mm ML, -1.94 mm AP, -5.25 mm DV				Laser Power	8.678	10.001	Time	9PM/6PM
								CORRECT	CORRECT
	Frequency	10 Hz								Problems	None
	Amplitude	5 mVpp OFF	5 Vpp ON
				Initial Body weight	Initial Food	Pre Stimulation	OFF		ON		OFF
	Virus	Mice	Genotype			20 min	20 min	Δfood Intake	20 min	Δfood Intake	20 min	Δfood Intake
	ChR2-YFP	1	Cre -	31.23		5.03	4.71	0.32	4.54	0.17	4.48	0.06
	ChR2-YFP	2	Cre -	33.21		5.55	5.22	0.33	4.99	0.23	4.86	0.13
	ChR2-YFP	3	Cre -	29.34		5.67	5.45	0.22	5.21	0.24	5.03	0.18
	ChR2-YFP	4	Cre -	31.54		5.44	5.17	0.27	5.01	0.16	4.89	0.12
	ChR2-YFP	5	Cre -	32.12		5.78	5.33	0.45	5.04	0.29	4.88	0.16
			Mean	31.488				0.318		0.218		0.13
			Desvest	1.418				0.086		0.054		0.046
			SEM	0.634				0.038		0.024		0.02
							OFF		ON		OFF
	Virus	Mice	Genotype				20 min	Δfood Intake	20 min	Δfood Intake	20 min	Δfood Intake
	ChR2-YFP	1	Cre +	32.45		5.17	4.77	0.4	4.73	0.04	4.53	0.2
	ChR2-YFP	2	Cre +	33.23		5.46	5.12	0.34	5.05	0.07	4.78	0.27
	ChR2-YFP	3	Cre +	30.15		5.98	5.67	0.31	5.58	0.09	5.34	0.24
	ChR2-YFP	4	Cre +	32.44		4.67	4.44	0.23	4.41	0.03	4.12	0.29
	ChR2-YFP	5	Cre +	31.24		4.9	4.69	0.21	4.64	0.05	4.34	0.3
	ChR2-YFP	6	Cre +	30.11		5.32	5.04	0.28	5.01	0.03	4.78	0.23
	ChR2-YFP	7	Cre +	31.85		6.11	5.74	0.37	5.67	0.07	5.46	0.21
			Mean	31.639				0.298		0.056		0.26
			Desvest	1.196				0.079		0.024		0.041
			SEM	0.535				0.035		0.011		0.018

## Sheet: Panel H
	Optogenetics			Measurement	Anal thermometer
	VGlut3 Cre Mice	C57Bl/6J		Sex	Males		Metabolic State	O/N FAST		Date	2020-02-27
	Cannula place	LHA	Bregma: -1.0 mm ML, -1.94 mm AP, -5.25 mm DV				Laser Power	9.433	8.786	Time	14:00:00
								CORRECT	CORRECT
	Frequency	10 Hz								Problems	None
	Amplitude	5 mVpp OFF	5 Vpp ON
						20 min	20 min	20 min
	Virus	Mice	Genotype	Initial Body weight	Basal	OFF	ON	off
	ChR2-YFP	1	Cre -	31.43	37.2	37.4	37.5	37.6
	ChR2-YFP	2	Cre -	33.34	37.4	37.5	37.4	37.3
	ChR2-YFP	3	Cre -	29.25	36.8	37	37.2	37.4
	ChR2-YFP	4	Cre -	31.76	37.2	37.1	37	37.3
	ChR2-YFP	5	Cre -	32.33	37.3	37.4	37.6	37.4
			Mean	31.622	37.18	37.28	37.34	37.4
			Desvest	1.51121	0.228035	0.216795	0.240832	0.122474
			SEM	0.675836	0.10198	0.0969536	0.107703	0.0547723
						20 min	20 min	20 min
	Virus	Mice	Genotype	Initial Body weight	Basal	OFF	ON	off
	ChR2-YFP	1	Cre +	32.55	36.8	37	37.3	37.4
	ChR2-YFP	2	Cre +	33.14	37.4	37.2	37.2	37.5
	ChR2-YFP	3	Cre +	30.23	37.2	37.4	37.3	37.1
	ChR2-YFP	4	Cre +	32.31	37.1	37.2	37.4	37.2
	ChR2-YFP	5	Cre +	31.45	36.9	37.3	37.1	37.5
	ChR2-YFP	6	Cre +	30.25	37.4	37.5	37.4	37.2
	ChR2-YFP	7	Cre +	31.93	36.8	37.6	37.4	37.5
			Mean	31.6943	37.0857	37.3143	37.3	37.3429
			Desvest	1.12151	0.260951	0.20354	0.11547	0.171825
			SEM	0.501557	0.116701	0.0910259	0.0516398	0.0768424
			p-value	0.925741	0.531282	0.785006	0.707046	0.540484

## Sheet: Panel I
	Optogenetics			Measurement	IPTT-300 Transponders
	VGlut3 Cre Mice	C57Bl/6J		Sex	Males		Metabolic State	O/N FAST		Date	2020-02-27
	Cannula place	LHA	Bregma: -1.0 mm ML, -1.94 mm AP, -5.25 mm DV				Laser Power	8.744	9.002	Time	14:00:00
								CORRECT	CORRECT
	Frequency	10 Hz								Problems	None
	Amplitude	5 mVpp OFF	5 Vpp ON
						20 min	20 min	20 min
	Virus	Mice	Genotype	Initial Body weight	Basal	OFF	ON	off
	ChR2-YFP	1	Cre -	31.43	37	37.8	38.1	38.1
	ChR2-YFP	2	Cre -	33.34	37.5	37.9	37.8	37.7
	ChR2-YFP	3	Cre -	29.25	38.2	38.1	38.1	38.2
	ChR2-YFP	4	Cre -	31.76	37.9	37.6	37.8	37.7
	ChR2-YFP	5	Cre -	32.33	37.4	37.9	38.2	38.3
			Mean	31.622	37.6	37.86	38	38
			Desvest	1.51121	0.463681	0.181659	0.187083	0.282843
			SEM	0.675836	0.207364	0.0812404	0.083666	0.126491
	Virus	Mice	Genotype
	ChR2-YFP	1	Cre +	32.55	37.8	37.9	38	38.1
	ChR2-YFP	2	Cre +	33.14	37.7	38	37.8	37.9
	ChR2-YFP	3	Cre +	30.23	38.2	38	38.2	38.3
	ChR2-YFP	4	Cre +	32.31	37.6	37.3	37.7	37.9
	ChR2-YFP	5	Cre +	31.45	37.7	37.7	37.7	37.5
	ChR2-YFP	6	Cre +	30.25	37.2	37.9	38.1	37.7
	ChR2-YFP	7	Cre +	31.93	37.6	37.5	37.7	37.9
			Mean	31.6943	37.6857	37.7571	37.8857	37.9
			Desvest	1.12151	0.296808	0.269921	0.21157	0.258199
			SEM	0.501557	0.132737	0.120712	0.094617	0.11547
			p-value	0.925741	0.702684	0.478452	0.357011	0.538766

## Sheet: Panel J Velocity_Center-Time
	Optogenetics			Measurement	Ethovision XT OFT boxes
	VGlut3 Cre Mice	C57Bl/6J		Sex	Males		Metabolic State	O/N FAST		Date	2020-03-15
	Cannula place	LHA	Bregma: -1.0 mm ML, -1.94 mm AP, -5.25 mm DV				Laser Power	8.565	9.115	Time	10:00:00
								CORRECT	CORRECT
	Frequency	10 Hz								Problems	None
	Amplitude	5 mVpp OFF	5 Vpp ON
							J-right panel			J-left panel
					Distance moved	In zone	In zone	In zone	In zone	Velocity
					Center-point	Arena / Center-point	Center / Center-point	Center / Center-point	Border / Center-point	Center-point
			Animal ID	Treatment	Total	Cumulative Duration	Cumulative Duration	Latency to first	Cumulative Duration	Mean
					cm	s	s	s	s	cm/s
	Trial 1	Arena 1	125	Cre- Chr2eYFP	538.326	300.1	24.224	19.019	275.876	1.79382
	Trial 1	Arena 2	112	Cre+ Chr2eYFP	976.056	300.1	42.843	50.1168	257.257	3.25244
	Trial 2	Arena 1	125	Cre- Chr2eYFP	636.129	300.1	41.241	0	258.859	2.11972
	Trial 2	Arena 2	112	Cre+ Chr2eYFP	1481.46	300.1	87.888	1.33467	212.212	4.93655
	Trial 3	Arena 1	125	Cre- Chr2eYFP	851.672	300.1	20.821	67.4007	279.279	2.83796
	Trial 3	Arena 2	112	Cre+ Chr2eYFP	742.842	300.1	58.058	116.717	242.042	2.47531
	Trial 5	Arena 1	1	Cre- Chr2eYFP	614.763	300.1	51.995	0.867534	248.105	2.04853
	Trial 5	Arena 2	108	Cre+ Chr2eYFP	598.38	300.1	19.676	170.437	280.424	1.99394
	Trial 6	Arena 1	1	Cre- Chr2eYFP	515.21	300.1	65.799	33.7671	234.301	1.71679
	Trial 6	Arena 2	108	Cre+ Chr2eYFP	1159.32	300.1	23.757	10.4104	276.343	3.86311
	Trial 7	Arena 1	1	Cre- Chr2eYFP	662.103	300.1	24.869	0	275.231	2.20627
	Trial 7	Arena 2	108	Cre+ Chr2eYFP	525.013	300.1	29.754	0	270.346	1.74946
	Trial 8	Arena 1	117	Cre+ Chr2eYFP	665.862	300.1	54.321	90.5572	245.779	2.2188
	Trial 8	Arena 2	115	Cre- Chr2eYFP	579.087	300.1	17.684	48.9156	282.416	1.92965
	Trial 9	Arena 1	117	Cre+ Chr2eYFP	1024.28	300.1	36.787	125.659	263.313	3.41313
	Trial 9	Arena 2	115	Cre- Chr2eYFP	725.017	300.1	30.897	40.5072	269.203	2.41592
	Trial 10	Arena 1	117	Cre+ Chr2eYFP	661.831	300.1	44.541	10.01	255.559	2.20537
	Trial 10	Arena 2	115	Cre- Chr2eYFP	537.213	300.1	33.941	-	266.159	1.79011
	Trial 11	Arena 1	114	Cre- Chr2eYFP	727.779	300.1	32.118	7.74107	267.982	2.42512
	Trial 11	Arena 2	116	Cre+ Chr2eYFP	490.186	300.1	12.346	221.755	287.754	1.63341
	Trial 12	Arena 1	114	Cre- Chr2eYFP	678.345	300.1	56.923	0	243.177	2.2604
	Trial 12	Arena 2	116	Cre+ Chr2eYFP	1421.77	300.1	47.314	138.005	252.786	4.73765
	Trial 13	Arena 1	114	Cre- Chr2eYFP	705.976	300.1	27.532	41.3747	272.568	2.35247
	Trial 13	Arena 2	116	Cre+ Chr2eYFP	326.42	300.1	31.868	8.34168	268.232	1.0877
	Trial 14	Arena 1	2	Cre+ Chr2eYFP	660.526	300.1	27.538	0.4004	272.562	2.20102
	Trial 15	Arena 1	2	Cre+ Chr2eYFP	911.532	300.1	26.711	3.67034	273.389	3.03743
	Trial 16	Arena 1	2	Cre+ Chr2eYFP	696.807	300.1	41.137	6.80681	258.963	2.32192
