# Supplementary material for: Pharmacological targeting of glutamatergic neurons within the brainstem for weight reduction
Source: Nat Metab. 2022 Nov 21;4(11):1495–513. doi: 10.1038/s42255-022-00677-8 (PMC9684079; doi:10.1038/s42255-022-00677-8)
Supplement: Source Data Fig. 2 — Statistical Source Data [file 42255_2022_677_MOESM6_ESM.xlsx]

## Sheet: Panel B
	Virus	H3-DREADDS-mCherry	0.5 uL	June 21 2019	CNO Injection
	Location	DRN			18:30:00
	Mouse Line	Vglut3 Cre/Ob			3 mg/kg
	Coordinates to lambda: 0.0 ML, 0.0AP, -2.8DV
	Injection Habituation		2 weeks			2019-06-21			2019-06-22			2019-06-24			2019-06-25			2019-06-26
					16 weeks of Age	Body Weight	Food	Food Intake	Body Weight	Food	Food Intake	Body Weight	Food	Food Intake	Body Weight	Food	Food Intake	Body Weight	Food	Food Intake
	Treatment	Mouse ID	Identification	Initial Food	Body Weight
	Saline	1	right ear	76.38	48.7	48.5	70.83	5.55	48.6	65.22	5.61	48.6	59.93	5.29	48.7	54.11	5.82	48.6	48.67	5.44
	Saline	2	Left Ear	74.84	50.4	50.3	69.52	5.32	50.3	64.11	5.41	50.2	58.76	5.35	50.1	53.23	5.53	50.1	48.11	5.12
	Saline	3	No cut	73.77	47.3	47.4	68.33	5.44	47.2	62.87	5.46	47.5	57.96	4.91	47.8	53.1	4.86	47.9	48.21	4.89
	Saline	4	left/right	74.97	50.2	50.1	69.19	5.78	50.1	65.43	3.76	50.3	60.23	5.2	50.5	55.11	5.12	50.4	50.03	5.08
	Saline	5	2 left ear	75.11	49.1	49.2	70.24	4.87	49	64.35	5.89	49.2	58.78	5.57	49.4	53.45	5.33	49.7	48.11	5.34
	Saline	1	No cut	68.81	47.6	47.8	63.56	5.25	47.8	57.71	5.85	48	52.67	5.04	48.1	47.33	5.34	48.4	42.01	5.32
	Saline	2	Left Ear	75.78	51.3	51.4	69.78	6	51.5	64.67	5.11	51.5	60.18	4.49	51.3	55.01	5.17	51.2	49.92	5.09
	Saline	3	Right Ear	77.21	49.9	50	72.33	4.88	49.8	65.98	6.35	49.7	61.12	4.86	50.2	56.13	4.99	50.4	51.11	5.02
	Saline	4	2 left ear	83.85	48.1	48.4	78.21	5.64	47.9	74.16	4.05	48.2	69.01	5.15	48.5	63.76	5.25	48.8	58.26	5.5
	Saline	5	2 right ear	79.66	49.5	49.9	74.34	5.32	49.6	69.88	4.46	49.8	64.11	5.77	49.9	58.08	6.03	49.7	52.11	5.97
		Average G1				49.1		5.392	49.04		5.226	49.16		5.264	49.3		5.332	49.34		5.174
		Average G2				49.5		5.418	49.32		5.164	49.44		5.062	49.6		5.356	49.7		5.38
						2019-06-27			2019-06-28			2019-06-29			2019-06-30			2019-07-01
						Body Weight	Food	Food Intake	Body Weight	Food	Food Intake	Body Weight	Food	Food Intake	Body Weight	Food	Food Intake	Body Weight	Food	Food Intake
	Saline	1	right ear			48.7	43.45	5.22	48.8	38.22	5.23	48.9	33.12	5.1	49	27.78	5.34	49.2	22.32	5.46
	Saline	2	Left Ear			50	43.02	5.09	50.1	38.09	4.93	50	33.23	4.86	50.2	28.12	5.11	50.1	23.04	5.08
	Saline	3	No cut			47.9	42.89	5.32	47.8	37.65	5.24	47.9	32.17	5.48	47.8	27.04	5.13	48.1	21.89	5.15
	Saline	4	left/right			50.3	45.11	4.92	50.4	40.01	5.1	50.3	35.02	4.99	50.5	29.81	5.21	50.6	24.34	5.47
	Saline	5	2 left ear			49.8	42.68	5.43	49.8	37.15	5.53	49.7	31.78	5.37	49.6	26.78	5	49.8	21.36	5.42
	CNO	1	No cut			48.3	36.78	5.23	48	32.46	4.32	47.8	27.68	4.78	47.5	23.33	4.35	47.1	18.97	4.36
	CNO	2	Left Ear			51.1	44.35	5.57	50.7	40.08	4.27	50.5	35.54	4.54	50.2	31.45	4.09	49.7	26.87	4.58
	CNO	3	Right Ear			50.5	45.97	5.14	50.2	41.42	4.55	49.6	36.86	4.56	49.1	32.29	4.57	48.4	27.66	4.63
	CNO	4	2 left ear			48.9	53.17	5.09	48.6	48.99	4.18	48.2	44.35	4.64	47.9	40.01	4.34	47.6	35.71	4.3
	CNO	5	2 right ear			49.6	46.87	5.24	49.3	42.23	4.64	49.1	37.89	4.34	48.8	33.11	4.78	48.4	28.93	4.18
		Average G1				49.34		5.196	49.38		5.206	49.36		5.16	49.42		5.158	49.56		5.316
		Average G2				49.68		5.254	49.36		4.392	49.04		4.572	48.7		4.426	48.24		4.41
						2019-07-02				2019-07-03			2019-07-04			2019-07-05			2019-07-06
						Body Weight	Food	Food Intake	NEW FOOD	Body Weight	Food	Food Intake	Body Weight	Food	Food Intake	Body Weight	Food	Food Intake	Body Weight	Food
	Saline	1	right ear			49.2	17.11	5.21	67.56	49.1	62.33	5.23	49.2	56.89	5.44	49.3	51.66	5.23	49.4	46.63
	Saline	2	Left Ear			50.2	17.84	5.2	62.67	50.3	57.63	5.04	50.4	52.34	5.29	50.4	47.35	4.99	50.4	42.11
	Saline	3	No cut			48	16.43	5.46	64.33	48.1	58.89	5.44	48.2	53.59	5.3	48.1	48.21	5.38	48.2	43.45
	Saline	4	left/right			50.7	19.23	5.11	66.17	50.5	61.11	5.06	50.5	56	5.11	50.6	50.82	5.18	50.5	45.81
	Saline	5	2 left ear			49.8	16.21	5.15	61.28	49.8	55.78	5.5	49.9	50.71	5.07	49.7	45.34	5.37	49.8	40.22
	CNO	1	No cut			46.9	14.55	4.42	63.34	46.6	58.45	4.89	46.3	53.47	4.98	46.2	48.22	5.25	46.3	43.11
	CNO	2	Left Ear			49.2	22.13	4.74	69.99	48.9	65.42	4.57	48.7	60.78	4.64	48.5	56.06	4.72	48.3	51.55
	CNO	3	Right Ear			48.1	22.84	4.82	67.25	47.9	62.33	4.92	47.6	57.33	5	47.6	52.25	5.08	47.8	47.11
	CNO	4	2 left ear			47.2	31.31	4.4	61.11	46.8	56.28	4.83	46.7	51.67	4.61	46.6	46.87	4.8	46.6	41.89
	CNO	5	2 right ear			48.1	24.45	4.48	63.59	47.9	58.78	4.81	47.7	53.84	4.94	47.6	48.81	5.03	47.7	43.73
		Average G1				49.58		5.226		49.56		5.254	49.64		5.242	49.62		5.23	49.66
		Average G2				47.9		4.572		47.62		4.804	47.4		4.834	47.3		4.976	47.34
						2019-07-07			2019-07-08			2019-07-09			2019-07-10			2019-07-11
						Body Weight	Food	Food Intake	Body Weight	Food	Food Intake	Body Weight	Food	Food Intake	Body Weight	Food	Food Intake	Body Weight	Food	Food Intake
	Saline	1	right ear			49.4	41.55	5.08	49.4	36.44	5.11	49.5	31.09	5.35	49.5	25.64	5.45	49.5	20.31	5.33
	Saline	2	Left Ear			50.5	36.89	5.22	50.4	31.66	5.23	50.6	26.64	5.02	50.7	21.11	5.53	50.8	16.23	4.88
	Saline	3	No cut			48.3	38.12	5.33	48.4	33.1	5.02	48.3	27.89	5.21	48.2	22.87	5.02	48.3	17.67	5.2
	Saline	4	left/right			50.4	40.51	5.3	50.3	34.76	5.75	50.5	29.58	5.18	50.6	24.25	5.33	50.5	19.21	5.04
	Saline	5	2 left ear			49.9	35.06	5.16	50.1	30	5.06	50	24.89	5.11	50.1	19.85	5.04	50	14.56	5.29
	Saline	1	No cut			46.4	38.03	5.08	46.7	32.67	5.36	47	27.51	5.16	47.5	22.11	5.4	47.9	16.89	5.22
	Saline	2	Left Ear			48.4	46.32	5.23	48.6	41.16	5.16	48.8	36.05	5.11	49	31.1	4.95	49.2	26.08	5.02
	Saline	3	Right Ear			47.7	41.23	5.88	47.8	35.78	5.45	48	30.33	5.45	48.2	25.06	5.27	48.3	19.87	5.19
	Saline	4	2 left ear			46.8	36.44	5.45	47.2	31.21	5.23	47.4	26.06	5.15	47.8	21.03	5.03	48.2	16.37	4.66
	Saline	5	2 right ear			47.9	38.22	5.51	48.1	32.34	5.88	48.3	27.35	4.99	48.6	22.22	5.13	48.7	16.99	5.23
		Average G1				49.7		5.218	49.72		5.234	49.78		5.174	49.82		5.274	49.82		5.148
		Average G2				47.44		5.43	47.68		5.416	47.9		5.172	48.22		5.156	48.46		5.064

## Sheet: Panel C
	Virus	H3-DREADDS-mCherry	0.5 uL	June 21 2019	CNO Injection
	Location	DRN			18:30:00
	Mouse Line	Vglut3 Cre/Ob			3 mg/kg
	Coordinates to lambda: 0.0 ML, 0.0AP, -2.8DV
	Injection Habituation		2 weeks		2019-06-28		2019-06-29
					Body Weight	Initial food	Body Weight	Food	Food Intake
		Mouse ID	Identification
	Saline	1	right ear		48.7	43.45	48.8	38.22	5.23
	Saline	2	Left Ear		50	43.02	50.1	38.09	4.93
	Saline	3	No cut		47.9	42.89	47.8	37.65	5.24
	Saline	4	left/right		50.3	45.11	50.4	40.01	5.1
	Saline	5	2 left ear		49.8	42.68	49.8	37.15	5.53
	CNO	1	No cut		48.3	36.78	48	32.46	4.32
	CNO	2	Left Ear		51.1	44.35	50.7	40.08	4.27
	CNO	3	Right Ear		50.5	45.97	50.2	41.42	4.55
	CNO	4	2 left ear		48.9	53.17	48.6	48.99	4.18
	CNO	5	2 right ear		49.6	46.87	49.3	42.23	4.64
		Average G1			49.34		49.38		5.206
		Average G2			49.68		49.36		4.392

## Sheet: Panel D
	Virus	H3 DREADDS	0.5 uL	July 14/15 2020		Coordinates to lambda: 0.0 ML, 0.0AP, -2.8DV
	Location	DRN				Injection Habituation		2 weeks
	Mouse Line	Vglut3 Cre/Ob				CNO	3mg/kg
	Variable	Temperature	Celsius
				2022-07-14						2022-07-15
		Mouse ID	Identification	IBAT TEMP		Core Temp				IBAT TEMP	Delta Temp	Core Temp	Delta Temp
	Saline	1	No cut	37		35.8	Saline	1	No cut	37.1	0.1	36	0.2
	Saline	2	Left Ear	36.8		36.5	Saline	2	Left Ear	36.6	-0.2	36.3	-0.2
	Saline	3	left/right	36.7		36.2	Saline	3	left/right	36.8	0.1	36.5	0.3
	Saline	4	Right Ear	37.1		35.9	Saline	4	Right Ear	37.2	0.1	35.8	-0.1
	Saline	5	2 cuts right	36.9		36	Saline	5	2 cuts right	36.8	-0.1	36.1	0.1
	Saline	1	No cut	36.7		36.4	CNO	1	No cut	37.2	0.5	37	0.6
	Saline	2	Left Ear	36.9		36.1	CNO	2	Left Ear	37.4	0.5	37.3	1.2
	Saline	3	Right Ear	36.8		35.5	CNO	3	Right Ear	36.8	0	37.1	1.6
	Saline	4	left/right	37.2		35.9	CNO	4	left/right	37.5	0.3	36.9	1
	Saline	5	2 cuts left	37.1		35.6	CNO	5	2 cuts left	37.5	0.4	36.7	1.1
		Average G1		36.9		36.08		Average G1		36.9		36.14
		Average G2		36.94		35.9		Average G2		37.28		37

## Sheet: Panel E
		Virus	H3 DREADDS	0.5 uL	April 29 2022		Coordinates to lambda: 0.0 ML, 0.0AP, -2.8DV
		Location	DRN				Injection Habituation		2 weeks
		Mouse Line	Vglut3 Cre/Ob				CNO	3mg/kg
		Variable	Metabolic Cagess	TSE Homecage metabolic system			Statistics with CalR
		Locomotor activity				Day	Night
		Virus	Strain			Beam Breaks/hour	Beam Breaks/hour
		mCherry	Vglut3 Cre/Ob	1	No cut	70.8819	193.335
		mCherry	Vglut3 Cre/Ob	2	right ear	53.4931	231.119
		mCherry	Vglut3 Cre/Ob	3	2 left ear	111.986	249.346
		mCherry	Vglut3 Cre/Ob	4	2 right ear	71.0868	131.731
		mCherry	Vglut3 Cre/Ob	5	left right	58.6111	122.879
		mCherry	Vglut3 Cre/Ob	1	No cut	55.4792	170.622
		mCherry	Vglut3 Cre/Ob	2	Left Ear	66.5312	202.8
		mCherry	Vglut3 Cre/Ob	3	Right Ear	35.2917	130.22
						Day	Night
						Beam Breaks/hour	Beam Breaks/hour
		HM3-mCherry	Vglut3 Cre/Ob	1	No cut	62.1389	291.421
		HM3-mCherry	Vglut3 Cre/Ob	2	right ear	97.5486	321.495
		HM3-mCherry	Vglut3 Cre/Ob	3	2 left ear	60.8194	263.522
		HM3-mCherry	Vglut3 Cre/Ob	4	2 right ear	84.4514	199.078
		HM3-mCherry	Vglut3 Cre/Ob	5	left right	63.0938	180.573
		HM3-mCherry	Vglut3 Cre/Ob	1	No cut	43.2049	137.633
		HM3-mCherry	Vglut3 Cre/Ob	2	Left Ear	68.7049	337.58
		HM3-mCherry	Vglut3 Cre/Ob	3	Right Ear	75.4792	194.669

## Sheet: Panel F
	Virus	H3 DREADDS	0.5 uL	April 29 2022		Coordinates to lambda: 0.0 ML, 0.0AP, -2.8DV
	Location	DRN				Injection Habituation		2 weeks
	Mouse Line	Vglut3 Cre/Ob				CNO	3mg/kg
	Variable	Metabolic Cagess	TSE Homecage metabolic system			Statistics with CalR
	Oxygen Consumption				Day	Night
	Virus	Strain			ml/hour	ml/hour
	mCherry	Vglut3 Cre/Ob	2	right ear	77.1701	92.4848
	mCherry	Vglut3 Cre/Ob	3	2 left ear	100.993	117.268
	mCherry	Vglut3 Cre/Ob	4	2 right ear	91.7812	104.487
	mCherry	Vglut3 Cre/Ob	5	left right	66.2986	88.4575
	mCherry	Vglut3 Cre/Ob	1	No cut	68.7153	89.7573
	mCherry	Vglut3 Cre/Ob	2	Left Ear	74.4201	97.711
	mCherry	Vglut3 Cre/Ob	3	Right Ear	69.3958	77.6994
					Day	Night
					ml/hour	ml/hour
	HM3-mCherry	Vglut3 Cre/Ob	2	right ear	60.4688	92.0995
	HM3-mCherry	Vglut3 Cre/Ob	3	2 left ear	90.5972	112.863
	HM3-mCherry	Vglut3 Cre/Ob	4	2 right ear	89.2812	107.521
	HM3-mCherry	Vglut3 Cre/Ob	5	left right	65.0347	86.75
	HM3-mCherry	Vglut3 Cre/Ob	1	No cut	73.3333	92.8565
	HM3-mCherry	Vglut3 Cre/Ob	2	Left Ear	68.5035	91.8565
	HM3-mCherry	Vglut3 Cre/Ob	3	Right Ear	67.4167	80.0023

## Sheet: Panel G
	Virus	H3 DREADDS	0.5 uL	April 29 2022		Coordinates to lambda: 0.0 ML, 0.0AP, -2.8DV
	Location	DRN				Injection Habituation		2 weeks
	Mouse Line	Vglut3 Cre/Ob				CNO	3mg/kg
	Variable	Metabolic Cagess	TSE Homecage metabolic system			Statistics with CalR
	CO2 production				Day	Night
	Virus	Strain			ml/hour	ml/hour
	mCherry	Vglut3 Cre/Ob	2	right ear	39.0174	66.793
	mCherry	Vglut3 Cre/Ob	3	2 left ear	66.8507	88.2466
	mCherry	Vglut3 Cre/Ob	4	2 right ear	66.7222	80.3085
	mCherry	Vglut3 Cre/Ob	5	left right	44.3472	60.7549
	mCherry	Vglut3 Cre/Ob	1	No cut	57.6458	63.7502
	mCherry	Vglut3 Cre/Ob	2	Left Ear	46.7778	68.1496
	mCherry	Vglut3 Cre/Ob	3	Right Ear	47.3021	53.8178
					Day	Night
					ml/hour	ml/hour
	HM3-mCherry	Vglut3 Cre/Ob	2	right ear	53.8299	65.6088
	HM3-mCherry	Vglut3 Cre/Ob	3	2 left ear	79.316	85.9421
	HM3-mCherry	Vglut3 Cre/Ob	4	2 right ear	68.3333	90.6505
	HM3-mCherry	Vglut3 Cre/Ob	5	left right	43.6597	64.7986
	HM3-mCherry	Vglut3 Cre/Ob	1	No cut	50.2431	76.1111
	HM3-mCherry	Vglut3 Cre/Ob	2	Left Ear	50.6215	67.0417
	HM3-mCherry	Vglut3 Cre/Ob	3	Right Ear	46.6354	58.5949

## Sheet: Panel H
	Virus	H3 DREADDS	0.5 uL	April 29 2022		Coordinates to lambda: 0.0 ML, 0.0AP, -2.8DV
	Location	DRN				Injection Habituation		2 weeks
	Mouse Line	Vglut3 Cre/Ob				CNO	3mg/kg
	Variable	Metabolic Cagess	TSE Homecage metabolic system			Statistics with CalR
	Energy expenditure				Day	Night
	Virus	Strain			kcal/hour	kcal/hour
	mCherry	Vglut3 Cre/Ob	2	right ear	4.364	5.03989
	mCherry	Vglut3 Cre/Ob	3	2 left ear	5.82904	6.44071
	mCherry	Vglut3 Cre/Ob	4	2 right ear	5.24858	5.76691
	mCherry	Vglut3 Cre/Ob	5	left right	3.7155	4.78501
	mCherry	Vglut3 Cre/Ob	1	No cut	3.91621	4.89068
	mCherry	Vglut3 Cre/Ob	2	Left Ear	4.19233	5.29698
	mCherry	Vglut3 Cre/Ob	3	Right Ear	3.89967	4.21666
					kcal/hour	kcal/hour
	HM3-mCherry	Vglut3 Cre/Ob	2	right ear	3.37696	5.22594
	HM3-mCherry	Vglut3 Cre/Ob	3	2 left ear	5.17317	6.47947
	HM3-mCherry	Vglut3 Cre/Ob	4	2 right ear	5.108	6.28794
	HM3-mCherry	Vglut3 Cre/Ob	5	left right	3.66513	4.9625
	HM3-mCherry	Vglut3 Cre/Ob	1	No cut	4.23329	5.40094
	HM3-mCherry	Vglut3 Cre/Ob	2	Left Ear	3.86079	5.23481
	HM3-mCherry	Vglut3 Cre/Ob	3	Right Ear	3.81529	4.56069

## Sheet: Panel J
	Virus	H3-DREADDS-mCherry	0.5 uL	2018-02-01	CNO Injection
	Location	DRN			18:30:00
	Mouse Line	Vglut3 Cre/16 weeks HFD			3 mg/kg
	Coordinates to lambda: 0.0 ML, 0.0AP, -2.8DV
	Injection Habituation		2 weeks
	Body weights (in grams)
			2018-02-02	2018-02-03	2018-02-04	2018-02-05	2018-02-06	2018-02-07	2018-02-08	2018-02-09	2018-02-10	2018-02-11	2018-02-12	2018-02-13	2018-02-14	2018-02-15	2018-02-16	2018-02-17	2018-02-18	2018-02-19	2018-02-20	2018-02-21	2018-02-22	2018-02-23	2018-02-24	2018-02-25	2018-02-26	2018-02-27	2018-02-28	2018-03-01	2018-03-02	2018-03-03	2018-03-04	2018-03-05	2018-03-06	2018-03-07	2018-03-08	2018-03-09
		Mouse ID	Day -6 Saline	-5	-4	-3	-2	-1	Day 1 (CNO)	Day 2	Day 3	Day 4	Day 5	Day 6	Day 7	Day 8	Day 9	Day 10	Day 11	Day 12	Day 13	Day 14	Day 15	Day 16	Day 17	Day 18 (Saline)	Day 19	Day 20	Day 21	Day 22	Day 23	Day 24	Day 25	Day 26	Day 27	Day 28	Day 29	Day 30
	Phenotype	7	45.2	44.8	44.4	44.9	45.1	45.4	45.7	45.9	45.8	45.7	45.5	45.9	45.7	45.9	45.6	45.5	45.7	45.8	45.7	45.8	46.1	46.5	46.4	46.3	46.4	46.5	46.7	46.6	46.8	46.7	47.2	47.5	47	47.4	47.8	47.9
	Vglute Cre / 16 weeks HFD / Plus HM3Dreadd	15	44.4	44.2	44	44.1	44.2	44.5	44.4	44.5	44.3	44.3	44.1	44.7	44.9	44.9	44.5	44.3	44.5	44.4	44.5	44.7	44.8	44.9	45.1	45.2	45.3	45.2	45.6	45.5	45.4	45.2	45.3	45.6	45.7	46	46.1	46.6
	Vglute Cre / 16 weeks HFD / Plus HM3Dreadd	3	48.9	48.3	48.6	49.2	49.4	49.7	49.1	49.1	49.2	49.2	49.5	49.7	49.8	50	50.2	50.4	50.1	50	50.1	50.1	50.3	50.4	50.5	50.5	50.4	50.9	51.2	51.5	51.8	52	51.8	51.6	52.3	52.5	52.3	52.7
	Vglute Cre / 16 weeks HFD / Plus HM3Dreadd	46	46	45.8	45.6	45.6	45.4	45.3	44.5	43.5	42.9	42.6	42.5	42.8	42.9	42.7	42.8	42.7	42.9	42.8	42.9	42.8	42.9	42.8	42.8	42.7	42.9	42.9	42.8	42.9	43.1	43.4	43.4	43.2	43.6	43.6	44	44
	Vglute Cre / 16 weeks HFD / Plus HM3Dreadd	0	46.5	46	45.4	45.5	45.9	46.5	45.9	45.2	45.1	44.5	44.7	44.6	44.8	44.7	44.9	44.8	44.9	44.9	44.9	44.7	44.5	44.6	44.7	44.8	44.9	44.7	45.1	45.4	45.2	45.4	45.5	45.7	45.7	46	46.1	46.2
		Average	46.2	45.82	45.6	45.86	46	46.28	45.92	45.64	45.46	45.26	45.26	45.54	45.62	45.64	45.6	45.54	45.62	45.58	45.62	45.62	45.72	45.84	45.9	45.9	45.98	46.04	46.28	46.38	46.46	46.54	46.64	46.72	46.86	47.1	47.26	47.48
		St Deviation	1.70734	1.56908	1.80555	1.96036	1.99875	2.0401	1.90316	2.12791	2.35223	2.46435	2.61304	2.57546	2.55284	2.69963	2.77038	2.90568	2.70407	2.70037	2.70407	2.72709	2.80214	2.86758	2.87663	2.88357	2.77615	3.00799	3.09629	3.16654	3.26466	3.27078	3.18324	3.12682	3.27613	3.31361	3.12298	3.23836
		SEM	0.763544	0.701712	0.807465	0.876698	0.893868	0.91236	0.851117	0.95163	1.05195	1.10209	1.16859	1.15178	1.14167	1.20731	1.23895	1.29946	1.2093	1.20764	1.2093	1.21959	1.25316	1.28242	1.28647	1.28957	1.24153	1.34521	1.3847	1.41612	1.46	1.46274	1.42359	1.39836	1.46513	1.48189	1.39664	1.44824
	Vglute Cre / 16 weeks HFD / Plus mcherry	45	47.4	47.5	47	47.2	47.5	47.5	46.6	46.6	46.1	46	45.5	45.2	45	44.7	44.4	44.2	44.3	44.1	44.2	44.1	44.2	44.2	44.1	44.2	44.6	44.9	45.2	45.6	46	46.1	46.4	46.7	46.4	46.9	47.3	47.5
	Vglute Cre / 16 weeks HFD / Plus mcherry	12	44.6	44.4	44	44.1	44	44.2	44.1	43.7	43.2	42.8	42.4	42.2	41.9	41.6	41.2	41.1	41.2	41.2	41.1	41	41.2	41.2	41.4	41.5	41.7	42.1	42.9	43.3	43.6	43.4	43.6	43.2	43.7	44	44.1	44.3
	Vglute Cre / 16 weeks HFD / Plus mcherry	11	45.4	45.2	45.1	45.3	45.1	45	44.5	44.4	44.6	44.4	44	43.8	43.6	43.3	43	42.9	42.7	42.6	42.8	42.9	43.1	43.3	43.2	43.1	43.4	43.8	44.2	44.2	44.5	44.8	44.5	44.2	44.7	44.9	45	45.1
	Vglute Cre / 16 weeks HFD / Plus mcherry	13	46.9	46.7	46.3	46.5	46.3	46.8	46.3	45.1	45	44.7	44.4	44.1	43.7	43.5	43.4	43.4	43.2	43.1	43.2	43.2	43.4	43.2	43.2	43.1	43.5	43.9	44.3	44.5	44.9	45.2	45.4	45.6	45.3	45.1	45.5	45.8
	Vglute Cre / 16 weeks HFD / Plus mcherry	2	49	48.8	48.2	48.6	48.5	48.4	47.4	47.3	46.5	46.1	45.9	45.7	45.6	45.3	45.1	45.2	45.4	45.6	45.7	45.7	45.8	45.9	45.8	45.7	45.9	46.6	47.1	47.4	48.1	48.5	48.5	48.5	48.5	48.9	49.1	49.4
		Average	46.66	46.52	46.12	46.34	46.28	46.38	45.78	45.42	45.08	44.8	44.44	44.2	43.96	43.68	43.42	43.36	43.36	43.32	43.4	43.38	43.54	43.56	43.54	43.52	43.82	44.26	44.74	45	45.42	45.6	45.68	45.64	45.72	45.96	46.2	46.42
		St Deviation	1.72569	1.76267	1.6331	1.73003	1.80333	1.74413	1.41669	1.50233	1.30652	1.35093	1.37949	1.36198	1.43283	1.42899	1.49064	1.53395	1.59468	1.64833	1.70441	1.71959	1.67571	1.70675	1.59937	1.55306	1.55788	1.65015	1.55338	1.57321	1.72829	1.89077	1.88865	2.08159	1.8363	1.95141	1.9975	2.04132
		SEM	0.771751	0.788289	0.730342	0.773692	0.806474	0.78	0.633561	0.671863	0.584294	0.604152	0.616928	0.609098	0.640781	0.639062	0.666633	0.686003	0.713162	0.737157	0.762234	0.769025	0.7494	0.763282	0.715262	0.69455	0.696707	0.73797	0.694694	0.703562	0.772917	0.845577	0.84463	0.930914	0.821219	0.872697	0.893308	0.912907

## Sheet: Panel K
	Variables		Feeding	45% HFD
			24 hour measurement
	Virus	H3 DREADDS	0.5 uL	August 22/23th 2019
	Location	DRN	Coordinates to lambda: 0.0 ML, 0.0AP, -2.8DV
	Mouse Line	Vglut3 Cre	Males
				Date		2019-08-22	2019-08-23	2019-08-23
						Initial Food	24 h food	Food Intake
						grams
			Vglute Cre / 16 weeks HFD / Plus mcherry	1	No cut	37.32	33.45	3.87
			Vglute Cre / 16 weeks HFD / Plus mcherry	2	Left Ear	35.88	32.12	3.76
			Vglute Cre / 16 weeks HFD / Plus mcherry	3	Right Ear	35.32	31.89	3.43
			Vglute Cre / 16 weeks HFD / Plus mcherry	1	No cut	38.58	34.55	4.03
			Vglute Cre / 16 weeks HFD / Plus mcherry	2	Left Ear	37.43	34.21	3.22
			Vglute Cre / 16 weeks HFD / Plus mcherry	3	Right Ear	36.88	33.1	3.78
			Vglute Cre / 16 weeks HFD / Plus mcherry	4	Both ears	40.3	36.78	3.52
			Vglute Cre / 16 weeks HFD / Plus HM3Dreadd	1	No cut	38.73	35.55	3.18
			Vglute Cre / 16 weeks HFD / Plus HM3Dreadd	2	Left Ear	39.15	36.13	3.02
			Vglute Cre / 16 weeks HFD / Plus HM3Dreadd	3	Right Ear	37.04	34.09	2.95
			Vglute Cre / 16 weeks HFD / Plus HM3Dreadd	1	No cut	36.84	33.24	3.6
			Vglute Cre / 16 weeks HFD / Plus HM3Dreadd	2	Left Ear	40.53	37.19	3.34
			Vglute Cre / 16 weeks HFD / Plus HM3Dreadd	3	Right Ear	39.77	36.28	3.49
						36.9017		3.65857
						38.9086		3.26333

## Sheet: Panel L
	Variables		Anal Measurement	Rectal Thermometer	BAT Measurement	IPTT-300
			2 hours post CNO	2 hours post CNO
	Virus	H3 DREADDS	0.5 uL	August 16th 2019
	Location	DRN	Coordinates to lambda: 0.0 ML, 0.0AP, -2.8DV
	Mouse Line	Vglut3 Cre	males
					BW		Core Temperature	BAT Temperature
			Mouse ID		grams
		Vglute Cre / 16 weeks HFD / Plus mcherry	1	No cut	48.3		36.2	37.6
		Vglute Cre / 16 weeks HFD / Plus mcherry	2	Left Ear	43.8		37.5	38
		Vglute Cre / 16 weeks HFD / Plus mcherry	3	Right Ear	44.7		37.8	37.7
		Vglute Cre / 16 weeks HFD / Plus mcherry	1	No cut	45.5		36.4	37.3
		Vglute Cre / 16 weeks HFD / Plus mcherry	2	Left Ear	44.9		36.8	37.8
		Vglute Cre / 16 weeks HFD / Plus mcherry	3	Right Ear	43.8		36.7	37.6
		Vglute Cre / 16 weeks HFD / Plus mcherry	1	No cut	50.1		37.6	37.8
		Vglute Cre / 16 weeks HFD / Plus HM3Dreadd	2	Left Ear	48.3		37.8	37
		Vglute Cre / 16 weeks HFD / Plus HM3Dreadd	3	Right Ear	44.1		36.5	37.2
		Vglute Cre / 16 weeks HFD / Plus HM3Dreadd	1	No cut	40.9		36.6	37.8
		Vglute Cre / 16 weeks HFD / Plus HM3Dreadd	2	Left Ear	43.8		37.1	37.4
		Vglute Cre / 16 weeks HFD / Plus HM3Dreadd	3	Right Ear	44.7		37.3	37.6
		Vglute Cre / 16 weeks HFD / Plus HM3Dreadd	4	Both ears	46.7		36.9	37.3
					45.1667		36.9	37.6667
					45.5143		37.1143	37.4429

[truncated: 4 more sheets: Panel M, Panel N, Panel O, Panel P]
