# Supplementary material for: Pharmacological targeting of glutamatergic neurons within the brainstem for weight reduction
Source: Nat Metab. 2022 Nov 21;4(11):1495–513. doi: 10.1038/s42255-022-00677-8 (PMC9684079; doi:10.1038/s42255-022-00677-8)
Supplement: Source Data Fig. 4 — Statistical Source Data [file 42255_2022_677_MOESM7_ESM.xlsx]

## Sheet: Panel B
	Acute response to Calcitonin	July 31st 2018
	Cannulated into the DRN
	Drug	s-CT	Saline
	Weight (grams)
	Treatment	Calcitonin								Saline
	ID	m1	m3	m5	m7	m9	m11	m13		m2	m4	m6	m8	m10	m12	m14
	0h	23.5	23.1	23.3	24.9	23.5	23.4	23.5		20.9	22.7	22.6	21.2	24.1	23.2	21.9
	1h	23.5	23.1	23.3	24.9	23.5	23.4	23.3		20	21.7	21.1	20.4	23.4	22.7	21.9
	2h	23.5	23.1	23.3	24.9	23.5	23.4	23.2		20	21.7	21.1	20	23.1	22.5	21.8
	4h	23.4	23.1	22.9	24.8	23.5	23.2	23.1		19.7	21.6	20	19.8	22.4	22	21.2
	8h	22.7	22.4	22.7	24.4	23.1	22.7	22.4		18.6	21.6	19	18.9	21.4	21.4	19.6
	24h	18.6	18.4	18.2	22.1	19.6	19.9	15.2		15	18.2	15.4	14.8	14.9	17.7	19.9
	D 1h	0	0	0	0	0	0	0.2		0.9	1	1.5	0.8	0.7	0.5	0
	D 2h	0	0	0	0	0	0	0.3		0.9	1	1.5	1.2	1	0.7	0.1
	D 4h	0.1	0	0.4	0.1	0	0.2	0.4		1.2	1.1	2.6	1.4	1.7	1.2	0.7
	D 8h	0.8	0.7	0.6	0.5	0.4	0.7	1.1		2.3	1.1	3.6	2.3	2.7	1.8	2.3
	D 24h	4.9	4.7	5.1	2.8	3.9	3.5	8.3		5.9	4.5	7.2	6.4	9.2	5.5	2

## Sheet: Panel C
	Acute response to Calcitonin	August 3rd 2018
	Cannulated into the DRN
	Drug	s-CT	Saline
	ID	Initial body weight	Saline 72 hours	Gain	ID	Initial body weight	Calcitonin 72 hours	Gain
	m2	28.43	28.57	0.14	m1	28.54	28.18	-0.36
	m4	27.64	27.72	0.08	m3	28.3	27.99	-0.31
	m6	30.41	30.56	0.15	m5	29.56	29.31	-0.25
	m8	31.42	31.67	0.25	m7	29.34	29.06	-0.28
	m10	31.34	31.22	-0.12	m9	26.98	26.54	-0.44
	m12	28.61	28.77	0.16	m11	29.14	28.77	-0.37
	m14	29.27	29.08	-0.19	m13	27.56	27.11	-0.45

## Sheet: Panel D
	Acute response to Calcitonin	August 3rd 2018
	Cannulated into the DRN
	Drug	s-CT	Saline
	BAT Temperature after 72 h	Equipment	IPTT-300
	ID	Initial BAT temperature	Saline 72 hours	Gain	ID	Initial BAT temperature	Calcitonin 72 hours	Gain
	m2	37.4	37.3	-0.1	m1	37.3	37	-0.3
	m4	37	36.9	-0.1	m3	36.7	36.5	-0.2
	m6	37.3	37.5	0.2	m5	38	37.9	-0.1
	m8	37.5	37.3	-0.2	m7	37.6	37.7	0.1
	m10	37.9	38	0.1	m9	37.7	37.9	0.2
	m12	37.5	37.6	0.1	m11	37.6	37.6	0
	m14	37.8	37.8	0	m13	37.4	37.3	-0.1

## Sheet: Panel E
	Acute response to SB-334867	July 31st 2018
	Cannulated into the DRN
	Drug	SB-334867	Saline
	Weight (grams)
		Saline								SB-334867
		m15	m17	m19	m21	m23	m25			m16	m18	m20	m22	m24	m26	m27
	0h	27.5	27.6	27.3	23.8	24.2	25.2			20.3	19.8	22.6	22.8	21.1	23.3	20.8
	1h	27	27	26.8	23.4	23.8	24.6			20.3	19.8	22.6	22.8	21.1	23.3	20.8
	2h	26.4	26.3	26.2	23	23.3	24			20.3	19.8	22.6	22.7	21.1	23.3	20.8
	4h	25.7	25.4	25.6	22.5	22.6	23.4			20.1	19.7	22.5	22.6	21.1	23.2	20.8
	8h	24.2	23.7	24.3	21.7	21.6	22.5			19.4	19.6	22.1	22.5	21.1	23	20.7
	24h	18.4	17.8	18.5	16.4	17.8	18.5			16.2	17.8	19.1	18.7	18.3	21.7	18.2
	D 1h	0.5	0.6	0.5	0.4	0.4	0.6			0	0	0	0	0	0	0
	D 2h	0.6	0.7	0.6	0.4	0.5	0.6			0	0	0	0.1	0	0	0
	D 4h	0.7	0.9	0.6	0.5	0.7	0.6			0.2	0.1	0.1	0.1	0	0.1	0
	D 8h	1.5	1.7	1.3	0.8	1	0.9			0.7	0.1	0.4	0.1	0	0.2	0.1
	D 24h	5.8	5.9	5.8	5.3	3.8	4			3.2	1.8	3	3.8	2.8	1.3	2.5

## Sheet: Panel F
	Acute response to SB-334867	August 3rd 2018
	Cannulated into the DRN
	Drug	SB-334867	Saline
	Weight (grams)
	ID	Initial body weight	Saline 72 hours	Gain	ID	Initial body weight	SB-334867 72 hours	Gain
	m15	29.45	29.27	-0.18	m16	27.91	27.78	-0.13
	m17	28.03	28.27	0.24	m18	28.42	28.01	-0.41
	m19	29.94	30.1	0.16	m20	29.11	28.75	-0.36
	m21	29.67	30.01	0.34	m22	29.23	28.89	-0.34
	m23	30.47	30.65	0.18	m24	29.67	29.33	-0.34
	m25	29.78	29.81	0.03	m26	28.67	28.12	-0.55
					m27	27.61	27.4	-0.21

## Sheet: Panel G
	Acute response to SB-334867	August 3rd 2018
	Cannulated into the DRN
	Drug	SB-334867	Saline
	BAT Temperature after 72 h	Equipment	IPTT-300
	ID	Initial BAT temperature	Saline 72 hours	Gain	ID	Initial BAT temperature	SB-334867 72 hours	Gain
	m15	29.45	37.4	7.95	m16	27.91	36.5	8.59
	m17	28.03	37.1	9.07	m18	28.42	37.2	8.78
	m19	29.94	36.8	6.86	m20	29.11	37.7	8.59
	m21	29.67	37.9	8.23	m22	29.23	37.5	8.27
	m23	30.47	37.5	7.03	m24	29.67	37.3	7.63
	m25	29.78	37	7.22	m26	28.67	37.9	9.23
					m27	27.61	37	9.39

## Sheet: Panel I
	Curtive Studies Intra DRN	2019-05-19
	Cannulated		dose
	Drugs	s-CT	30ng
		SB-334867	250ng
		acsf
			Saline	Saline	Saline	Saline	Saline	Saline	Drug	Drug	Drug	Drug	Drug	Drug	Drug	Drug	Drug	Drug	Drug	Drug	Drug	Drug	Saline	Saline	Saline	Saline	Saline	Saline	Saline	Saline
			2022-05-04	2022-05-05	2022-05-06	2022-05-07	2022-05-08	2022-05-09	2022-05-10	2022-05-11	2022-05-12	2022-05-13	2022-05-14	2022-05-15	2022-05-16	2022-05-17	2022-05-18	2022-05-19	2022-05-20	2022-05-21	2022-05-22	2022-05-23	2022-05-24	2022-05-25	2022-05-26	2022-05-27	2022-05-28	2022-05-29	2022-05-30	2022-05-31
	Mouse #	Treatment	BW	BW	BW	BW	BW	BW	BW	BW	BW	BW	BW	BW	BW	BW	BW	BW	BW	BW	BW	BW	BW	BW	BW	BW	BW	BW	BW	BW
	1	Calcitonin	51.32	51.55	51.69	51.55	51.45	51.4	51.31	51.28	51.22	50.94	50.51	50.3	49.89	49.07	48.67	48.52	48.12	48.3	48.11	47.98	48.24	48.31	48.62	49.13	49.17	49.51	49.81	49.67
	2	Calcitonin	51.89	51.99	51.83	51.82	51.67	51.77	51.62	51.51	51.39	51.09	50.62	50.41	49.96	49.14	48.73	48.67	48.32	48.36	48.22	48.11	48.15	48.26	48.45	48.97	49.03	49.46	49.55	49.5
	3	Calcitonin	51.78	51.61	51.44	51.22	51.06	50.9	50.88	50.78	50.6	50.42	50.19	49.89	49.14	48.67	48.52	48.38	48.21	48.15	47.99	47.8	48.14	48.24	48.47	48.92	49.11	49.3	49.86	49.96
	4	Calcitonin	50.95	50.92	50.73	50.8	50.89	51.05	50.75	50.66	50.51	50.33	50.04	49.78	49.46	48.91	48.36	48.26	48.14	48.31	48.22	48.08	48.09	48.18	48.27	48.73	48.69	49.34	49.67	49.27
	5	Calcitonin	51.04	51.02	50.8	51	51.02	51.1	50.93	50.85	50.7	50.51	50.04	49.82	49.33	48.71	48.32	48.25	48.02	48.09	47.85	47.71	47.99	48.03	48.38	49.14	49	49.57	49.79	49.6
			51.4	51.42	51.3	51.28	51.22	51.24	51.1	51.02	50.88	50.66	50.28	50.04	49.56	48.9	48.52	48.42	48.16	48.24	48.08	47.94	48.12	48.2	48.44	48.98	49	49.44	49.74	49.6
		Treatment	BW	BW	BW	BW	BW	BW	BW	BW	BW	BW	BW	BW	BW	BW	BW	BW	BW	BW	BW	BW	BW	BW	BW	BW	BW	BW	BW	BW
	6	SB-334867	50.67	50.36	50.3	50.24	50.13	50.22	50.14	50.08	50.01	49.67	49.28	49.13	48.68	48.11	47.49	47.41	47.29	47.13	47.49	47.23	47.56	47.92	48.34	48.79	49.24	49.61	49.89	49.73
	7	SB-334868	51.56	51.23	51.13	51.03	51.15	51.19	51.29	51.16	51.02	50.79	50.21	50.08	49.45	49.06	48.07	47.67	47.32	47.02	47.28	47.36	47.82	47.99	48.32	48.92	49.22	49.55	49.71	49.51
	8	SB-334869	51.23	51.24	51.56	51.67	51.74	51.55	51.39	51.3	51.23	50.72	50.38	50.26	49.91	49.36	48.42	48.29	48.21	48.02	48.37	48.41	48.68	48.89	49.03	49.82	50.17	50.36	50.62	50.34
	9	SB-334870	49.08	48.93	48.81	48.9	49.15	49.34	49.1	48.85	48.67	48.33	48.09	48.03	47.51	47.39	46.57	46.48	46.35	46.27	46.38	46.32	46.57	46.74	47.18	47.74	48.31	48.61	48.91	48.99
	10	SB-334871	48.78	48.63	48.58	48.36	48.32	48.4	48.28	48.2	48.06	47.48	47.02	46.78	46.55	48.38	47.74	47.54	47.45	47.38	47.79	47.7	47.89	48.24	48.55	48.86	49.19	49.52	49.76	49.83
			50.26	50.08	50.08	50.04	50.1	50.14	50.04	49.92	49.8	49.4	49	48.86	48.42	48.46	47.66	47.48	47.32	47.16	47.46	47.4	47.7	47.96	48.28	48.83	49.23	49.53	49.78	49.68
	Mouse #	Treatment	BW	BW	BW	BW	BW	BW	BW	BW	BW	BW	BW	BW	BW	BW	BW	BW	BW	BW	BW	BW	BW	BW	BW	BW	BW	BW	BW	BW
	11	Saline	49.42	49.53	49.62	49.56	49.31	49.39	49.52	49.67	49.6	49.65	49.8	49.97	50.07	50.21	50.27	50.11	50.04	50.23	50.55	50.73	50.59	50.79	50.9	50.75	51.14	50.84	51.29	51.09
	12	Saline	48.11	48.16	48.27	48.47	48.21	48.32	48.47	48.22	48.15	48.21	48.04	48.35	48.73	48.87	48.94	49.22	49.07	49.14	49.63	49.79	49.81	49.92	49.99	50.13	50.44	50.14	50.27	50.06
	13	Saline	51.17	51.28	51.35	51.22	51.27	51.36	51.22	51.09	51.01	51.04	51.08	51.19	51.22	51.34	51.36	51.67	51.83	51.99	51.75	51.63	51.57	51.69	51.73	51.67	51.72	51.43	51.78	51.62
	14	Saline	51.49	51.59	51.64	51.49	51.37	51.42	51.55	51.47	51.55	51.87	51.66	51.73	51.58	51.62	51.7	51.53	51.49	51.62	51.93	51.78	51.7	51.81	51.9	51.97	52.25	52.02	52.31	52.03
	15	Saline	51.06	51.21	51.28	51.24	51.01	51.11	51.37	51.32	51.17	51.14	51.09	51.27	51.42	51.48	51.5	51.48	51.58	51.65	51.38	51.45	51.47	51.67	51.72	51.64	52.12	51.91	52.33	52.07
			50.25	50.35	50.43	50.4	50.23	50.32	50.43	50.35	50.3	50.38	50.33	50.5	50.6	50.7	50.75	50.8	50.8	50.93	51.05	51.08	51.03	51.18	51.25	51.23	51.53	51.27	51.6	51.37

## Sheet: Panel J
	Curtive Studies Intra DRN	2019-05-19
	Cannulated		dose
	Drugs	s-CT	30ng
		SB-334867	250ng
	Body weight gain	acsf (vehicle)
	Vehicle	Vehicle	Vehicle	Drug	Drug	Drug	Vehicle	Vehicle	Vehicle
	Vehicle	Calcitonin	SB-334867	Vehicle	Calcitonin	SB-334867	Vehicle	Calcitonin	SB-334867
	-0.5	-0.3	-0.6	1.2	-3.7	-1.2	0.5	0.8	1
	-0.2	-0.6	-0.4	1.3	-3.4	-3.8	0.7	0.7	1
	0.7	-0.2	0.4	0.3	-3.3	-3.5	0.5	-0.4	3.1
	-0.1	-0.4	0	0.2	-1.5	-2.3	-0.5	2.5	1.5
	0	0.2	-0.5	0.2	-4.6	-2.4	0.1	1.7	1.7

## Sheet: Panel K
	Curtive Studies Intra DRN	2019-05-19
	Cannulated		dose
	Drugs	s-CT	30ng
		SB-334867	250ng
	Acute Feeding Response (Day 1)	acsf (vehicle)
	Initial Food	Food 24h	Food Intake
			Vehicle
	56.45	53.04	3.41
	45.54	42.29	3.25
	45.87	42.85	3.02
	34.82	31.49	3.33
	40.12	36.24	3.88
			Calcitonin
	39.78	36.8	2.98
	42.23	39.47	2.76
	43.56	40.73	2.83
	49.35	46.12	3.23
	44.76	41.65	3.11
			SB_334867
	45.61	42.57	3.04
	44.25	41.13	3.12
	39.86	36.94	2.92
	41.21	38.2	3.01
	38.65	35.8	2.85

## Sheet: Panel M
	Virus	H3 DREADDS	0.5 uL	August 15 2020
	Location	DRN
	Mouse Line	Vglut3 Cre	Inhibitory DREADDS		Dose
		Cannulated	Drug infusion DRN	s-CT	30ng
				ACSF	2ul
	Food in grams			CNO	3mg/kg
									Cumulative food		Cumulative food		Cumulative food		Cumulative food		Cumulative food
			Mice	Virus	Infusion	BW	Initial Food		1h		2h		4h		8h		24h
			Vglut3 Cre	HM4Di	ACSF/Saline	35.4	78.56	77.36	1.2	76.89	1.67	76.15	2.41	75.46	3.1	72.43	6.13
			Vglut3 Cre	HM4Di	ACSF/Saline	33.8	76.56	75.53	1.03	75	1.56	74.31	2.25	73.78	2.78	70.54	6.02
			Vglut3 Cre	HM4Di	ACSF/Saline	34.7	77.98	77.43	0.55	76.83	1.15	75.88	2.1	75.33	2.65	72.44	5.54
			Vglut3 Cre	HM4Di	ACSF/Saline	33.6	76.21	75.68	0.53	75.28	0.93	74.45	1.76	74	2.21	71	5.21
			Vglut3 Cre	HM4Di	ACSF/Saline	35.2	78.92	78.62	0.3	78.05	0.87	77.09	1.83	75.9	3.02	73.58	5.34
			Vglut3 Cre	HM4Di	ACSF/Saline	34.8	75.54	74.92	0.62	74.29	1.25	73.33	2.21	72.07	3.47	69.29	6.25
			Vglut3 Cre	HM4Di	ACSF/Saline	33.1	76.78	76.02	0.76	75.31	1.47	75.13	1.65	74.44	2.34	71.38	5.4
			Vglut3 Cre	HM4Di	S-CT/Saline	34.6	77.81	77.81	0	77.81	0	77.47	0.34	75.96	1.85	72.83	4.98
			Vglut3 Cre	HM4Di	S-CT/Saline	33.6	73.42	73.42	0	73.34	0.08	72.99	0.43	71.38	2.04	68.21	5.21
			Vglut3 Cre	HM4Di	S-CT/Saline	32.7	75.67	75.56	0.11	75.61	0.06	75.31	0.36	74	1.67	70.91	4.76
			Vglut3 Cre	HM4Di	S-CT/Saline	33.1	78.23	78.1	0.13	78.11	0.12	77.75	0.48	76.46	1.77	73.12	5.11
			Vglut3 Cre	HM4Di	S-CT/Saline	32.8	74.13	73.97	0.16	74.13	0	73.87	0.26	72.98	1.15	70.3	3.83
			Vglut3 Cre	HM4Di	S-CT/Saline	31.4	75.26	75.22	0.04	74.93	0.33	74.7	0.56	73.64	1.62	70.99	4.27
			Vglut3 Cre	HM4Di	S-CT/Saline	35.6	73.24	73.24	0	72.8	0.44	72.59	0.65	71.79	1.45	69.43	3.81
			Vglut3 Cre	HM4Di	S-CT/CNO	33.2	75.12	74.79	0.33	73.1	2.02	72.49	2.63	72.01	3.11	68.42	6.7
			Vglut3 Cre	HM4Di	S-CT/CNO	31.6	72.13	71.5	0.63	70.13	2	69.57	2.56	69.31	2.82	66.46	5.67
			Vglut3 Cre	HM4Di	S-CT/CNO	32.3	70.82	70.35	0.47	68.85	1.97	68.78	2.04	67.17	3.65	64.97	5.85
			Vglut3 Cre	HM4Di	S-CT/CNO	34.9	71.22	70.85	0.37	69.01	2.21	68.49	2.73	67.8	3.42	64.61	6.61
			Vglut3 Cre	HM4Di	S-CT/CNO	32.1	75.56	74.82	0.74	74.08	1.48	73.52	2.04	72.32	3.24	68.54	7.02
			Vglut3 Cre	HM4Di	S-CT/CNO	32.8	76.67	75.54	1.13	75.24	1.43	74.35	2.32	74	2.67	70.56	6.11
			Vglut3 Cre	HM4Di	S-CT/CNO	31.5	73.22	72	1.22	71.87	1.35	71.24	1.98	69.98	3.24	66.78	6.44

[truncated: 1 more sheets: Panel N]
