# Supplementary material for: Pharmacological targeting of glutamatergic neurons within the brainstem for weight reduction
Source: Nat Metab. 2022 Nov 21;4(11):1495–513. doi: 10.1038/s42255-022-00677-8 (PMC9684079; doi:10.1038/s42255-022-00677-8)
Supplement: Source Data Fig. 5 — Statistical Source Data [file 42255_2022_677_MOESM8_ESM.xlsx]

## Sheet: Panel B
	ICV cannula placement validation
	July 21st 2018
	Dose Angiotensin (Ang II)	2ng
	Assessment	30 min drinking response
		Body weight	Water initial	Water 30 min	Drinking Response	Body weight	Water initial	Water 30 min	Drinking Response
					2022-07-20				2022-07-21
	Mouse ID				ACSF				Ang II
	1	34.6	20	20	0	34.8	20	19.57	0.43
	2	35.6	20	19.86	0.14	35.5	20	19.68	0.32
	3	37.3	20	19.95	0.05	37.1	20	19.63	0.37
	4	34.5	20	19.98	0.02	34.7	20	19.61	0.39
	5	33.6	20	19.95	0.05	33.8	20	19.85	0.15
	6	35.9	20	19.97	0.03	35.7	20	19.82	0.18
	7	34.8	20	19.9	0.1	34.8	20	19.71	0.29
		Body weight	Water initial	Water 30 min	Drinking Response	Body weight	Water initial	Water 30 min	Drinking Response
					2022-07-20				2022-07-21
					Ang II				ACSF
	1	36.6	20	19.77	0.23	36.5	20	19.87	0.13
	2	35.2	20	19.41	0.59	35.4	20	19.89	0.11
	3	34.7	20	19.38	0.62	34.6	20	20	0
	4	38.1	20	19.74	0.26	38	20	19.8	0.2
	5	37.6	20	19.87	0.13	37.7	20	19.91	0.09
	6	34.6	20	19.69	0.31	34.8	20	19.97	0.03
	7	36.6	20	19.73	0.27	36.7	20	19.96	0.04

## Sheet: Panel C
	july 27 2018		drug	s-CT		Route	ICV
	Acute		dose	300ng
	Singly housed
				Food Intake		Food Intake		Food Intake		Food Intake		Food Intake
		ID		1h		2h		4h		8h		24h
		1	0.7	0.4	1	0.6	1.6	1.1	2.6	1.6	4.7	4
		2	0.95	0.2	1.1	0.4	1.9	0.9	2.1	1.5	5.2	3.9
		3	0.7	0.5	0.9	0.6	2.1	0.85	3.3	2	6	4.5
		4	1.1	0.35	1.45	0.55	1.9	1	2.6	2.1	5.5	4.1
		5	0.9	0.8	1.1	1.1	1.95	1.3	3.1	1.9	6.1	5
		6	1.2	0.65	1.6	0.9	2	1.1	2.8	2.4	5	4.2
		7	0.6	0.7	0.9	0.9	1.3	1.4	2.4	1.8	5.3	4
		Basal Food		Basal Food		Food 1h	Food 1h	Food 2h	Food 2h	Food 4h	Food 4h	Food 8h	Food 8h	Food 24h	Food 24h
		ID		ID
		Calcitonin 1	33.85	Saline 1	43.18	33.15	42.78	32.85	42.58	32.25	42.08	31.25	41.58	29.15	39.18
		Calcitonin 2	40.32	Saline 2	51.28	39.37	51.08	39.22	50.88	38.42	50.38	38.22	49.78	35.12	47.38
		Calcitonin 3	38.75	Saline 3	46.28	38.05	45.78	37.85	45.68	36.65	45.43	35.45	44.28	32.75	41.78
		Calcitonin 4	54.46	Saline 4	43.84	53.36	43.49	53.01	43.29	52.56	42.84	51.86	41.74	48.96	39.74
		Calcitonin 5	60.92	Saline 5	37.88	60.02	37.08	59.82	36.78	58.97	36.58	57.82	35.98	54.82	32.88
		Calcitonin 6	52.98	Saline 6	41.04	51.78	40.39	51.38	40.14	50.98	39.94	50.18	38.64	47.98	36.84
		Calcitonin 7	51.87	Saline 7	40.92	51.27	40.22	50.97	40.02	50.57	39.52	49.47	39.12	46.57	36.92

## Sheet: Panel D
	july 27 2018		drug	s-CT		Route	ICV
	Acute		dose	300ng
	Singly housed		Measure	Rectal Temperature
	Core Temperature	Celsius
	Basal		Basal		1h		1h		Delta Saline	Delta Calcitonin
	ID		ID		ID		ID
	Calcitonin 1	37.5	Saline 1	37.2	Calcitonin 1	38	Saline 1	37.3	0.1	0.5
	Calcitonin 2	37.1	Saline 2	37.4	Calcitonin 2	37.7	Saline 2	37.6	0.2	0.6
	Calcitonin 3	37.3	Saline 3	37	Calcitonin 3	37.7	Saline 3	37.3	0.3	0.4
	Calcitonin 4	37	Saline 4	37.5	Calcitonin 4	37.2	Saline 4	37.8	0.3	0.2
	Calcitonin 5	37.6	Saline 5	36.7	Calcitonin 5	37.9	Saline 5	37	0.3	0.3
	Calcitonin 6	36.5	Saline 6	36.8	Calcitonin 6	37.6	Saline 6	36.9	0.1	1.1
	Calcitonin 7	36.9	Saline 7	37.2	Calcitonin 7	37.3	Saline 7	37.1	-0.1	0.4

## Sheet: Panel E
	july 27 2018		drug	s-CT		Route	ICV
	Acute		dose	300ng
	Singly housed		Measure	mouse weight
	Body weight Gain	grams
	Basal		Basal		1h		1h		Delta Saline	Delta Calcitonin
	ID		ID		ID		ID
	Calcitonin 1	30.4	Saline 1	28.7	Calcitonin 1	30	Saline 1	28.8	0.1	-0.4
	Calcitonin 2	29.2	Saline 2	29.9	Calcitonin 2	28.9	Saline 2	30	0.1	-0.3
	Calcitonin 3	30.3	Saline 3	30.1	Calcitonin 3	30.3	Saline 3	30	-0.1	0
	Calcitonin 4	31.1	Saline 4	27.7	Calcitonin 4	30.6	Saline 4	27.9	0.2	-0.5
	Calcitonin 5	28.7	Saline 5	28.1	Calcitonin 5	28.4	Saline 5	28.2	0.1	-0.3
	Calcitonin 6	27.8	Saline 6	27.5	Calcitonin 6	27.6	Saline 6	27.7	0.2	-0.2
	Calcitonin 7	31.4	Saline 7	31.1	Calcitonin 7	31	Saline 7	31.1	0	-0.4

## Sheet: Panel F
	August 12 2018		drug	SB-334867		Route
	Acute		dose	2.5ug		ICV
	Singly housed
				Food Intake		Food Intake		Food Intake		Food Intake		Food Intake
		ID		1h		2h		4h		8h		24h
		1	0.95	0.75	1.15	1	1.85	1.2	2.45	2	4.9	4.5
		2	1.1	0.8	1.4	0.9	1.95	1.3	2.3	1.8	4.5	3
		3	0.65	0.4	1.1	0.6	1.7	1	2.9	2.3	4.8	5.3
		4	0.9	0.85	1.25	0.9	1.65	1.3	3	2.4	5.6	5
		5	1.3	1.2	1.4	1.3	1.8	1.55	2.75	2.65	5.9	4.75
		6	0.8	0.55	1.1	0.7	1.7	1.2	2.35	2.5	4.3	4.35
		7	0.55	0.8	0.85	1	1.55	1.9	2.5	2.25	5	5.1
		Basal Food		Basal Food		Food 1h	Food 1h	Food 2h	Food 2h	Food 4h	Food 4h	Food 8h	Food 8h	Food 24h	Food 24h
		ID		ID
		SB-334867 1	36.76	Saline 1	47.32	36.01	46.37	35.76	46.17	35.56	45.47	34.76	44.87	32.26	42.42
		SB-334867 2	41.23	Saline 2	44.51	40.43	43.41	40.33	43.11	39.93	42.56	39.43	42.21	38.23	40.01
		SB-334867 3	36.78	Saline 3	46.66	36.38	46.01	36.18	45.56	35.78	44.96	34.48	43.76	31.48	41.86
		SB-334867 4	44.29	Saline 4	39.98	43.44	39.08	43.39	38.73	42.99	38.33	41.89	36.98	39.29	34.38
		SB-334867 5	58.17	Saline 5	41.09	56.97	39.79	56.87	39.69	56.62	39.29	55.52	38.34	53.42	35.19
		SB-334867 6	50.66	Saline 6	40.35	50.11	39.55	49.96	39.25	49.46	38.65	48.16	38	46.31	36.05
		SB-334867 7	50.43	Saline 7	40.22	49.63	39.67	49.43	39.37	48.53	38.67	48.18	37.72	45.33	35.22

## Sheet: Panel G
	August 12 2018		drug	SB-334867		Route	ICV
	Acute		dose	2.5ug
	Singly housed		Measure	Rectal Temperature
	Core Temperature	Celsius
	Basal		Basal		1h		1h		Delta Saline	Delta SB-334867
	ID		ID		ID		ID
	SB-334867 1	37.5	Saline 1	37.6	SB-334867 1	38	Saline 1	37.7	0.1	0.5
	SB-334867 2	37.2	Saline 2	37.1	SB-334867 2	37.5	Saline 2	37.2	0.1	0.3
	SB-334867 3	36.8	Saline 3	36.5	SB-334867 3	37.3	Saline 3	36.5	0	0.5
	SB-334867 4	37.3	Saline 4	37	SB-334867 4	37.8	Saline 4	37.4	0.4	0.5
	SB-334867 5	37.4	Saline 5	37.2	SB-334867 5	38.2	Saline 5	37.3	0.1	0.8
	SB-334867 6	36.9	Saline 6	36.5	SB-334867 6	37.2	Saline 6	36.6	0.1	0.3
	SB-334867 7	37.3	Saline 7	37.3	SB-334867 7	37.9	Saline 7	37.5	0.2	0.6

## Sheet: Panel H
	August 12 2018		drug	SB-334867		Route	ICV
	Acute		dose	2.5ug
	Singly housed		Measure	mouse weight
	Body weight Gain	grams
	Basal		Basal		24h		24h		Delta Saline	Delta SB-334867
	ID		ID		ID		ID
	SB-334867 1	30.2	Saline 1	30.1	SB-334867 1	30.05	Saline 1	30.15	0.05	-0.15
	SB-334867 2	29.7	Saline 2	28.4	SB-334867 2	29.7	Saline 2	28.55	0.15	0
	SB-334867 3	30	Saline 3	31.5	SB-334867 3	29.8	Saline 3	31.5	0	-0.2
	SB-334867 4	30.8	Saline 4	29.4	SB-334867 4	30.7	Saline 4	29.35	-0.05	-0.1
	SB-334867 5	29.2	Saline 5	27.9	SB-334867 5	29.25	Saline 5	27.85	-0.05	0.05
	SB-334867 6	28.9	Saline 6	31.6	SB-334867 6	28.8	Saline 6	31.7	0.1	-0.1
	SB-334867 7	30.7	Saline 7	30.5	SB-334867 7	30.45	Saline 7	30.45	-0.05	-0.25

## Sheet: Panel J
	ICV cannula placement validation
	August 7th 2019
	Dose Angiotensin	2ng
	Assessment	30 min drinking response
		Body weight	Water initial	Water 30 min	Drinking Response	Body weight	Water initial	Water 30 min	Drinking Response
					2022-07-20				2022-07-21
	Mouse ID				ACSF				Ang II
	1 (L) 136446	51.7	20	19.88	0.12	51.2	20	19.67	0.33
	2 (R)	47.7	20	19.85	0.15	48.2	20	19.73	0.27
	3 (LR)	53.5	20	19.91	0.09	53.3	20	19.75	0.25
	4 (2L)	53.5	20	19.83	0.17	52.4	20	19.69	0.31
	5 (2R)	48.9	20	19.82	0.18	49.3	20	19.76	0.24
	6 (L) 136445	50.1	20	19.95	0.05	49	20	19.62	0.38
	7 (R)	46.7	20	20	0	45.2	20	19.78	0.22
		Body weight	Water initial	Water 30 min	Drinking Response	Body weight	Water initial	Water 30 min	Drinking Response
					2022-07-20				2022-07-21
					Ang II				ACSF
	8 (LR)	56.3	20	19.73	0.27	55.3	20	19.89	0.11
	9 (2L)	50.2	20	19.69	0.31	50.2	20	19.9	0.1
	10 (2R)	49.6	20	19.72	0.28	48	20	19.96	0.04
	11 (LR)	48.3	20	19.81	0.19	41.1	20	19.87	0.13
	12 (none)	49.8	20	19.73	0.27	48.6	20	19.9	0.1
	13 (2R)	47.6	20	19.56	0.44	48	20	19.91	0.09

## Sheet: Panel K
	Leptin Sensitivity Assay
	August 1st/5th 2019
	Dose Leptin	5mg/kg IP
	Assessment	24h food intake
			BW	Food Initial	Food 24h	Food Intake	BW	Food Initial	Food 24h	Food Intake
						August 1st				August 5th
	Mouse ID					Saline				Leptin
	1 (L) 136446		51.6	89.78	87	2.78	51.5	90.11	87.52	2.59
	2 (R)		48.4	87.41	84.96	2.45	48.7	99.32	96.51	2.81
	3 (LR)		53.6	88.33	85.66	2.67	53.8	88.56	85.55	3.01
	4 (2L)		54	82.12	79.25	2.87	54.1	89.37	86.73	2.64
	5 (2R)		49.8	80.91	77.88	3.03	49.9	85.14	82.37	2.77
	6 (L) 136445		50.3	85.64	82.75	2.89	50.5	88.06	85.55	2.51
	7 (R)		48.9	83.77	80.43	3.34	48.7	87.17	83.95	3.22
			BW	Food Initial	Food 24h	Food Intake	BW	Food Initial	Food 24h	Food Intake
						August 1st				August 5th
						Leptin				Saline
	8 (LR)		55.6	80.11	77.3	2.81	55.7	83.23	80.67	2.56
	9 (2L)		51.1	88.86	86.14	2.72	50.8	84.56	81.97	2.59
	10 (2R)		50.7	83.38	80.53	2.85	50.9	88.12	85.12	3
	11 (LR) 136444		48.3	89.09	86.51	2.58	48.7	91.12	88.24	2.88
	12 (none)		47.9	88.17	85.73	2.44	47.7	90.34	87.68	2.66
	13 (2R)		45.6	85.12	82.53	2.59	45.5	96.21	93.72	2.49
			BW	Food Initial	Food 24h	Food Intake	BW	Food Initial	Food 24h	Food Intake
		5mg/kg IP				August 1st				August 5th
	Chow diet controls	24h food intake				Saline				Leptin
	1 (L)		33.5	78.94	73.05	5.89	33.7	81.23	77.78	3.45
	2 (R)		34.2	67.89	61.57	6.32	34.4	75.65	71.09	4.56
	3 (LR)		33.6	77.23	71.45	5.78	33.7	78.92	75.53	3.39
	4 (2L)		34.8	69.9	63.33	6.57	34.8	77.43	72.65	4.78
	1 (L)		31.9	78.83	74.3	4.53	31.7	79.99	74.3	5.69
	2 (R)		33.2	78.56	74.67	3.89	33	75.46	69.24	6.22
	3 (LR)		33.7	76.44	72.12	4.32	33.4	77.37	71.2	6.17

## Sheet: Panel L
	Curative approach using ICV cannulas
	August 12th to September 10th 2019
	Treatment	Calcitonin	300ng
		SB-334867	2.5ug
	3 days saline --> 2 weeks drug --> 1 week saline				Day 1	Day 2	Day 3	Day 4	Day 5	Day 6	Day 7	Day 8	Day 9	Day 10	Day 11	Day 12	Day 13	Day 14	Day 15	Day 16	Day 17	Day 18	Day 19	Day 20	Day 21	Day 22	Day 23	Day 24	Day 25	Day 26	Day 27	Day 28
				Saline	Saline	Saline	Saline	Saline	Saline	Saline	Saline	Drug	Drug	Drug	Drug	Drug	Drug	Drug	Drug	Drug	Drug	Drug	Drug	Drug	Drug	Saline	Saline	Saline	Saline	Saline	Saline	Saline
			2019-08-12	2019-08-13	2019-08-14	2019-08-15	2019-08-16	2019-08-17	2019-08-18	2019-08-19	2019-08-20	2019-08-21	2019-08-22	2019-08-23	2019-08-24	2019-08-25	2019-08-26	2019-08-27	2019-08-28	2019-08-29	2019-08-30	2019-08-31	2019-09-01	2019-09-02	2019-09-03	2019-09-04	2019-09-05	2019-09-06	2019-09-07	2019-09-08	2019-09-09	2019-09-10
	Mouse #	Treatment	BW	BW	BW	BW	BW	BW	BW	BW	BW	BW	BW	BW	BW	BW	BW	BW	BW	BW	BW	BW	BW	BW	BW	BW	BW	BW	BW	BW	BW	BW
	1 (L) 136446	Calcitonin	47	46.8	46.5	46.2	46	45.1	45.9	46.1	45.8	45.6	44.8	45.2	44.7	44.6	45.4	44.9	44.7	44.6	44.9	44	43	42.7	43.4	43.1	43.9	44.7	46.3	46.5	46.1	46.3
	3 (LR)	Calcitonin	46.5	46.3	46.1	45.9	45.4	44.7	45.5	45.5	45.6	45.3	44.5	44.9	44.5	44.2	44.9	44.3	44.8	44.8	44.5	44.3	43.5	43.1	43.8	43.4	44.8	45.9	46.7	46.9	46.9	47.1
	4 (2L)	Calcitonin	47.8	47.8	48	47.7	47.4	46.6	47.1	47	46.5	45.8	45.1	45.5	44.9	44.7	45.7	44.8	44.6	44.3	44.3	43.1	42.5	42.7	43.9	43.7	44.7	45.5	46.1	46.1	45.6	46
	8 (LR) (looks like 2L1R)	Calcitonin	46.7	46.9	47.1	46.8	46.6	45.3	46.2	46.3	46	45.5	45	45.5	45.1	45	45.5	45	45.1	44.7	44.2	43.6	42.8	42.7	43.1	43	44	45	46.5	47	46.5	46.8
	Mouse #	Treatment	BW	BW	BW	BW	BW	BW	BW	BW	BW	BW	BW	BW	BW	BW	BW	BW	BW	BW	BW	BW	BW	BW	BW	BW	BW	BW	BW	BW	BW	BW
	5 (2R)	Orexin	46.3	46.4	46.2	46.4	45.9	45.7	45.8	46.4	45.4	45.5	45.1	44.9	44.5	44.1	43.9	42.3	42.1	43.6	42.7	42.8	41.7	41	41.9	40.4	41.1	42	42.8	43	43.2	43.5
	6 (L) 136445	Orexin	45.5	45.6	45.4	45.4	45.3	45.1	45.5	46.3	45.2	45.3	44.9	44.9	44.7	44.2	44.3	42.9	42.4	43.7	43.3	43	42	41.1	42	40.6	41.3	42.4	43.1	43.1	43.3	43.6
	9 (2L)	Orexin	46	46.6	46.2	46	45.6	45.5	45.4	46	45.5	45.4	45.3	45.4	45.2	44.7	44.6	43.1	43.2	44.3	43.9	43.3	42.6	41.5	42.5	40.1	40.9	41.7	43.2	43.4	43.5	43.5
	12 (none)	Orexin	45.4	45.5	45.8	45.8	45.4	45.4	45.6	46.2	45.2	45.3	44.9	44.8	44.6	44	44.1	42.7	43	43.9	43.5	42.9	42.1	41.2	41.8	40	41.2	42.1	43.7	44.1	43.6	44.2
	Mouse #	Treatment	BW	BW	BW	BW	BW	BW	BW	BW	BW	BW	BW	BW	BW	BW	BW	BW	BW	BW	BW	BW	BW	BW	BW	BW	BW	BW	BW	BW	BW	BW
	2 (R)	Saline	47.3	47.5	47.2	47.7	47.9	46.7	46.9	47.2	46.7	46.5	46.1	45.7	45.8	46	46.1	46.2	45.5	45.7	46	46.2	46.7	46.4	46.3	46	46.4	46.5	46.3	46.2	46.4	45.7
	7 (R)	Saline	43.9	44	43.6	44.5	44.9	44.5	44.9	45.3	45.4	45.4	45.2	45	45.1	45.2	45.4	45.1	44.6	44.9	45.3	45.3	46.4	46.7	46.5	46.3	46.4	46.4	46.4	46.9	47	46.1
	10 (2R)	Saline	48	47.9	48.1	48.5	48.4	47.1	47.3	47.1	46.6	46.2	46	45.8	46	46	46	45.5	45.1	45.5	45.8	45.7	45.6	46	45.9	45.7	45.8	46.3	46.1	45.7	45.8	45.4
	11 (LR) 136444	Saline	44.9	44.7	45.8	46.6	46.2	45.3	45.7	46.1	45.7	45.6	45.2	45	45.1	45.5	45.6	45.2	45	45.1	45.5	45.8	46.4	46.3	46.2	46	46.3	46.5	46.4	46	46.1	45.7
	13 (2R)	Saline	46.5	46.3	46.4	46.8	46.4	45.2	45.7	45.8	45.3	45.1	45.1	44.8	45.2	45.4	45.4	45	44.7	45.2	45.5	45.4	45.8	45.9	45.9	46.1	46.1	46.2	45.9	46.3	46.9	46.1
			Day 0	Pre-Sal D1	Pre-Sal D2	Pre-Sal D3	Pre-Sal D4	Pre-Sal D5	Pre-Sal D6	Pre-Sal D7	Pre-Sal D8	D1	D2	D3	D4	D5	D6	D7	D8	D9	D10	D11	D12	D13	D14	Post-Sal D1	Post-Sal D2	Post-Sal D3	Post-Sal D4	Post-Sal D5	Post-Sal D6	Post-Sal D7
	Average	Calcitonin	47	46.95	46.925	46.65	46.35	45.425	46.175	46.225	45.975	45.55	44.85	45.275	44.8	44.625	45.375	44.75	44.8	44.6	44.475	43.75	42.95	42.8	43.55	43.3	44.35	45.275	46.4	46.625	46.275	46.55
	Average	Orexin	45.8	46.025	45.9	45.9	45.55	45.425	45.575	46.225	45.325	45.375	45.05	45	44.75	44.25	44.225	42.75	42.675	43.875	43.35	43	42.1	41.2	42.05	40.275	41.125	42.05	43.2	43.4	43.4	43.7
	Average	Saline	46.12	46.08	46.22	46.82	46.76	45.76	46.1	46.3	45.94	45.76	45.52	45.26	45.44	45.62	45.7	45.4	44.98	45.28	45.62	45.68	46.18	46.26	46.16	46.02	46.2	46.38	46.22	46.22	46.44	45.8
	Body weight curve prior to study	Basal Week 5 of age	Basal Week 6 of age	HFD Week 1	HFD Week 2	HFD Week 3	HFD Week 4	HFD Week 5	HFD Week 6	HFD Week 7	HFD Week 8	HFD Week 9	HFD Week 10	HFD Week 11	HFD Week 12	HFD Week 13	HFD Week 14	HFD Week 15	HFD Week 16
		2022-04-24	2022-04-29	2022-04-30	2022-05-08	2022-05-15	2022-05-22	2022-05-29	2022-06-05	2022-06-12	2022-06-19	2022-06-26	2022-07-03	2022-07-10	2022-07-17	2022-07-25	2022-07-31	2022-08-07	2022-08-12
	Mouse #	BW	BW	BW	BW	BW	BW	BW	BW	BW	BW	BW	BW	BW	BW	BW	BW	BW	BW
	1 (L) 136446	25.5	28.1	27.5	29.3	32.6	34.7	38.1	41.1	39.4	43	46	47.8	49.1	50.5	50.2	51.7	51.7	51.2
	2 (R)	22.3	24.9	24.6	26.4	29.8	31.6	34.7	37.6	35.5	39.5	42.6	44.7	46	47.4	46.4	48.5	47.7	48.2
	3 (LR)	24.8	26.8	26.6	28.8	33	36.3	39.7	43.9	41	46.5	48.8	50.1	50.3	51.6	51.4	53.5	53.5	53.3
	4 (2L)	26.5	29.5	28.9	30.5	35	38.3	41.5	45.3	42.9	47.9	51	52.1	52.4	53.3	53.2	53.8	53.5	52.4
	5 (2R)	24.1	27.2	26.9	29.2	32.6	35.2	38.8	41.9	38.5	43.1	45.7	47.2	48.3	49.2	48.4	49.9	48.9	49.3
	6 (L) 136445	25.1	27.5	28.1	31.9	34.6	38.3	41.5	43.9	42.7	44.2	47.5	48.6	47.5	49.1	48.8	50.1	50.1	49
	7 (R)	23.5	24.3	24.5	26.6	29	32	34.1	37.3	36.7	38.3	41.8	44.1	44.8	47.4	47.4	48.8	46.7	45.2
	8 (LR)	24.4	26.7	27.2	29.9	32.5	35.8	37.8	39.4	39.3	41.4	46.1	49.1	49.5	52.2	52.9	55.8	56.3	55.3
	9 (2L)	26.2	28.3	28.1	31.1	35	38.5	40.2	43.1	42.6	44.4	47.6	49.2	49.2	50.2	50.1	51.2	50.2	50.2
	10 (2R)	24.3	25.9	26.4	28.6	31.5	35	37	40.2	39.3	41.6	45.4	48	47.3	49.4	49.1	50.5	49.6	48
	11 (LR) 136444	26.2	27.9	27.9	31.6	34.4	37.9	37.9	39.8	42	45.2	47.9	49.2	49.5	48.8	46.1	48	48.3	41.1
	12 (none)	26.1	26.2	25.8	29.5	32.1	35.5	38.2	41	42.9	44.8	47	48.3	49.2	49.7	46.2	47.8	49.8	48.6
	13 (2R)	22.5	24.6	24.4	28.2	30.5	33.5	35.7	38.2	40.1	41	44	46.1	46.5	47.5	43.6	45.4	47.6	48

[truncated: 2 more sheets: Panel M, Panel N]
