# Supplementary material for: Pharmacological targeting of glutamatergic neurons within the brainstem for weight reduction
Source: Nat Metab. 2022 Nov 21;4(11):1495–513. doi: 10.1038/s42255-022-00677-8 (PMC9684079; doi:10.1038/s42255-022-00677-8)
Supplement: Source Data Fig. 6 — Statistical Source Data [file 42255_2022_677_MOESM9_ESM.xlsx]

## Sheet: Panel B
	Drug Concentration in Brain / Plasma	May 10 2021
	Dose	3mg/kg p.o. (0.5% methylcellulose)
	Concentration
	CVN45502
	Brain Concentration (uM)
	Time (hrs)	Concentration (uM)
		Animal No.		Animal No.		Animal No.		Mean	SD
	0.5	#839	1.15603	#840	1.16756	#841	0.867835	1.06381	0.169817
	1	#842	0.520663	#843	0.430439	#844	0.384998	0.445367	0.069053
	LLOQ - 2.4 ng/g brain
	Plasma Concentration (uM)
	Time (hrs)	Concentration (uM)
		Animal No.		Animal No.		Animal No.		Mean	SD
	0.5	#839	1.64745	#840	1.35445	#841	1.47682	1.4929	0.14716
	1	#842	0.558732	#843	0.384814	#844	0.520928	0.488158	0.0914725
