# Supplementary material for: Pharmacological targeting of glutamatergic neurons within the brainstem for weight reduction
Source: Nat Metab. 2022 Nov 21;4(11):1495–513. doi: 10.1038/s42255-022-00677-8 (PMC9684079; doi:10.1038/s42255-022-00677-8)
Supplement: Source Data Fig. 7 — Statistical Source Data [file 42255_2022_677_MOESM10_ESM.xlsx]

## Sheet: Panel B
	Date	December 30/3rd 2022	Chow diet acute feeding
	Experiment	Feeding after CVN45502 Treatment (30mg/kg)	Mixed in peanut butter
	Training	5 days prior to treatment
		Mouse ID
	DIETARY STATE	Vehicle	Body weight	Initial Food	Food 1 h	Food Intake	Food 2 h	Food Intake	Food 4 h	Food Intake	Food 8 h	Food Intake	Food 24 h	Food Intake
	CHOW DIET	11	35.6	70.23	69.37	0.86	68.52	1.71	67.91	2.32	67.32	2.91	65.32	4.91
	CHOW DIET	12	36.5	70.04	69.09	0.95	68.03	2.01	67.83	2.21	67.5	2.54	65.78	4.26
	CHOW DIET	13	39.1	75.23	74.35	0.88	73.39	1.84	72.89	2.34	72.39	2.84	71.02	4.21
	CHOW DIET	14	32.9	77.62	76.72	0.9	75.55	2.07	75.06	2.56	74.24	3.38	73.82	3.8
	CHOW DIET	15	44.3	78.44	77.79	0.65	76.09	2.35	75.86	2.58	75.67	2.77	74.89	3.55
	CHOW DIET	16	34.7	72.31	71.47	0.84	70.04	2.27	69.38	2.93	68.72	3.59	68.09	4.22
	CHOW DIET	17	37.8	70.09	69.1	0.99	68.03	2.06	67.62	2.47	67.05	3.04	66.05	4.04
	DIETARY STATE	CVN45502	Body weight	Initial Food	Food 1 h	Food Intake	Food 2 h	Food Intake	Food 4 h	Food Intake	Food 8 h	Food Intake	Food 24 h	Food Intake
	CHOW DIET	11	35.4	65.32	64.56	0.76	64.03	1.29	62.79	2.53	61.92	3.4	60.55	4.77
	CHOW DIET	12	36.3	65.78	65.09	0.69	64.08	1.7	63.43	2.35	62.67	3.11	61.32	4.46
	CHOW DIET	13	39.4	71.02	70.34	0.68	69.67	1.35	68.89	2.13	68.42	2.6	67.71	3.31
	CHOW DIET	14	32.9	73.82	73.11	0.71	72.08	1.74	71.33	2.49	70.92	2.9	69.52	4.3
	CHOW DIET	15	44	74.89	74.21	0.68	73.88	1.01	73.45	1.44	72.89	2	72.04	2.85
	CHOW DIET	16	34.5	68.09	67.23	0.86	65.98	2.11	65.51	2.58	65.02	3.07	64.01	4.08
	CHOW DIET	17	38.1	66.05	65.09	0.96	64.05	2	63.97	2.08	63.32	2.73	61.48	4.57

## Sheet: Panel C
	Date	December 30/3rd 2022	Chow diet acute feeding		Measurement
	Experiment	BAT after 3 days of treatment with CVN45502	Mixed in peanut butter		IPT-300 transponders
	Training	5 days prior to treatment
	DIETARY STATE	Vehicle	BAT Temperature	BAT Temperature	DIETARY STATE	CVN45502	BAT Temperature	BAT Temperature
	CHOW DIET	11	38.1	38.3	CHOW DIET	11	36.6	36.9
	CHOW DIET	12	37.2	37.1	CHOW DIET	12	37.9	37.9
	CHOW DIET	13	38.1	38	CHOW DIET	13	38.6	38.4
	CHOW DIET	14	37.1	36.8	CHOW DIET	14	37	37.2
	CHOW DIET	15	37.3	37.5	CHOW DIET	15	37.3	37.6
	CHOW DIET	16	36.4	36.8	CHOW DIET	16	37.6	37.4
	CHOW DIET	17	37.5	37.8	CHOW DIET	17	36.8	37.3

## Sheet: Panel D
	Date	December 30/3rd 2022	Chow diet acute feeding
	Experiment	Feeding after CVN45502 Treatment (30mg/kg)	Mixed in peanut butter
	Training	5 days prior to treatment
		Vehicle
	DIETARY STATE	Vehicle	Body weight	Initial Food	Food 1 h	Food Intake	Food 2 h	Food Intake	Food 4 h	Food Intake	Food 8 h	Food Intake	Food 24 h	Food Intake
	HFD	1	54	78.45	78.11	0.34	77.56	0.89	76.87	1.58	75.91	2.54	74.21	4.24
	HFD	2	51.4	65.67	65.21	0.46	64.83	0.84	64.21	1.46	63.41	2.26	61.39	4.28
	HFD	4	44.5	73.81	73.56	0.25	73.12	0.69	72.87	0.94	72.06	1.75	70.54	3.27
	HFD	4	58.1	74.52	74.11	0.41	73.76	0.76	73.22	1.3	72.34	2.18	71.42	3.1
	HFD	5	56	70.34	69.88	0.46	69.62	0.72	69.11	1.23	68.11	2.23	66.82	3.52
	HFD	6	56.3	69.86	69.61	0.25	69.41	0.45	68.79	1.07	68.07	1.79	66.39	3.47
	HFD	7	51	67.78	67.55	0.23	67.13	0.65	66.53	1.25	65.92	1.86	63.22	4.56
	DIETARY STATE	CVN45502	Body weight	Initial Food	Food 1 h	Food Intake	Food 2 h	Food Intake	Food 4 h	Food Intake	Food 8 h	Food Intake	Food 24 h	Food Intake
	HFD	1	54.2	74.21	73.88	0.33	73.54	0.67	72.67	1.54	71.98	2.23	70.45	3.76
	HFD	2	51.7	61.39	60.89	0.5	60.79	0.6	60.33	1.06	59.22	2.17	57.21	4.18
	HFD	4	44.6	70.54	70.02	0.52	69.89	0.65	69.58	0.96	68.37	2.17	66.79	3.75
	HFD	4	58	71.42	71.22	0.2	71.04	0.38	70.69	0.73	70.08	1.34	68.44	2.98
	HFD	5	56.3	66.82	66.44	0.38	66.21	0.61	65.92	0.9	65.58	1.24	63.89	2.93
	HFD	6	56.1	66.39	66.07	0.32	65.92	0.47	65.68	0.71	64.21	2.18	63.17	3.22
	HFD	7	50.8	63.22	62.85	0.37	62.65	0.57	62.44	0.78	61.89	1.33	60.01	3.21

## Sheet: Panel E
	Date	December 30/3rd 2022	Chow diet acute feeding		Measurement
	Experiment	BAT after 3 days of treatment with CVN45502	Mixed in peanut butter		IPT-300 transponders
	Training	5 days prior to treatment
	DIETARY STATE	Vehicle	BAT Temperature	BAT Temperature	DIETARY STATE	CVN45502	BAT Temperature	BAT Temperature
	HFD	1	37.4	37.2	HFD	1	36.5	37
	HFD	2	36.5	36.8	HFD	2	36.2	36.4
	HFD	4	37.2	36.7	HFD	4	36.6	36.6
	HFD	4	37	37.4	HFD	4	37.4	37.1
	HFD	5	36.2	36.5	HFD	5	37.6	37.9
	HFD	6	37.6	37.3	HFD	6	36	36.2
	HFD	7	37.7	37.4	HFD	7	36.6	36.8

## Sheet: Panel G
	HFD	16weeks 45%		Date	2021-02-25
	Control	16 weeks chow diet fed contros
	Leptin Dose	1 injection	5mg/kg
					Saline	24h food	Leptin	24h food
			Weight	Initial Food
		HFD	46.5	78.92	76.58	2.34	74.46	2.12
		HFD	37.4	67.54	65.39	2.15	63.05	2.34
		HFD	45.2	67.53	65.08	2.45	62.93	2.15
		HFD	39.4	87.21	84.55	2.66	82.26	2.29
		HFD	34.2	77.34	75.24	2.1	72.57	2.67
		HFD	38.7	79.36	77.03	2.33	74.59	2.44
		HFD	44.7	76.45	73.67	2.78	71.16	2.51
		HFD	36.5	78.82	76.48	2.34	74.18	2.3
		HFD	42.5	70.94	69.07	1.87	67.07	2
		HFD	38	67.72	65.5	2.22	63.61	1.89
					Saline		Leptin
			Weight	Initial Food		24h food		24h food
		Chow	30.5	69.89	64.27	5.62	60.39	3.88
		Chow	30.3	65.54	60.67	4.87	56.63	4.04
		Chow	28.5	68.83	63.68	5.15	60.13	3.55
		Chow	30.1	65.54	60.6	4.94	56.73	3.87
		Chow	29.1	67.28	61.66	5.62	57.1	4.56
		Chow	31.5	66.55	61.7	4.85	58.03	3.67
		Chow	31.4	67.59	62.07	5.52	57.8	4.27
		Chow	36.3	63.42	57.53	5.89	53.02	4.51
		Chow	30.7	64.68	59.23	5.45	54.45	4.78
		Chow	34.3	62.77	57.35	5.42	53.33	4.02

## Sheet: Panel H
	Sleep assay	CVN45502 chow and hfd groups	Equipment
	April 29th 2022		TSE Homecage metabolic system
	CVN45502	30mg/kg in PB
	Assessment	Sleep
		% time sleeping	% time sleeping
	Chow	Saline	CVN45502
	1	56.6	61.98
	2	53.13	52.08
	3	58.68	60.68
	4	47.92	53.65
	5	50.69	56.77
	6	58.68	59.64
	7	44.1	50.52
		% time sleeping	% time sleeping
	HFD	Saline	CVN45502
	1	44.44	47.66
	2	63.54	61.72
	3	49.65	48.7
	4	56.25	52.34
	5	55.9	48.44
	6	48.61	62.76
	7	60.07	61.72

## Sheet: Panel I
	Body weight Chow	CVN45502 chow	Equipment
	March 4th - April 11th 2021		Manual counts
	CVN45502	30mg/kg in PB
	Assessment	Body weight
	Mouse	Body Weight (g)								Pre treatment					Treatment	Treatment												Post Treatment
		Day 1	Day 2	Day 3	Day 4	Day 5	Day 6	Day 7	Day 8	Day 9	Day 10	Day 11	Day 12	Day 13	Day 14	Day 15	Day 16	Day 17	Day 18	Day 19	Day 20	Day 21	Day 22	Day 23	Day 24	Day 25	Day 26	Day 27	Day 28	Day 29	Day 30	Day 31	Day 32	Day 33	Day 34	Day 35
	1	30.7	30.7	30.5	30.6	30.6	30.5	31	30.5	30.9	30.9	30.3	30.4	30.4	30.4	30.4	30.1	30.4	30.4	30.2	30.2	30.6	30.6	30	30.3	30.2	30	30.2	30.1	30.3	30.3	30.3	30.2	30.4	30.5	30.5
	2	30.7	30.2	30.4	30.2	30.1	30.2	30.1	30.6	30.6	30.5	30.3	30.5	31	30.7	30.3	30.7	30.5	30.4	30.5	30.2	30.9	30.5	29.9	30.7	30.5	30.9	30.8	30.6	30.9	30.8	30.9	30.6	30.3	30.3	30.6
	3	28.4	28.3	27.1	27.5	27.8	28.5	28.4	28.3	28.7	29	28.9	28.7	28.9	29	28.7	28.4	28.8	29.1	28.8	29.5	28.2	28	28.4	28.2	28	28.1	28.4	28.1	28.1	28.8	28.8	28.6	29.4	29.5	29.3
	4	30	29.9	29.5	29.8	29.3	29.6	29.8	29.8	29.6	29.6	29.7	29.6	29.3	29.1	29.1	28.9	29	28.9	29.4	28.9	29.4	29.3	29	28.9	28.9	29	29	29.1	29.1	28.7	28.5	27.9	28.3	29	29.2
	5	29.2	29.4	29	29.3	29.3	29.1	29.2	28.7	29	28.8	28.9	28.5	29	28.8	28.8	28.8	28.7	28.7	29.2	28.7	29.2	28	28.3	28.8	28.7	28.6	28.4	28.7	28.7	27.8	27.7	27.6	27.9	28.2	28.6
	6	31.8	31.7	31.5	31.8	32.1	31.8	31.8	32	32.5	32.2	32.2	32.3	32	32.1	32.1	32	32	31.9	32.4	32.7	32.6	32	31.3	31.7	31.5	31	31.2	31.4	31.5	31	30.5	30.3	30.8	30.2	30.6
	7	31.5	31.2	31.7	31.4	31.4	31.3	31.3	31.9	31.8	31.3	31.1	30.8	31.1	31	30.8	30.6	31.1	30.8	30.6	30.7	31	31	30.7	30.3	30	30.6	30.5	30.3	30.7	30.1	30	29.6	29.8	29.6	30.1
	8	36.5	36.7	36.9	37.3	37.3	36.7	37.1	37.9	34.8	33.9	34	33.7	33.7	32.9	32.5	32.2	32	32	32.1	32.2	31.9	32.3	31.7	31.3	31.2	31.3	31.6	31.8	31.5	30.6	30	30.3	30.5	30.6	30.9
	9	30.7	30.7	30.7	30	30.3	30.3	30.5	29.5	31.1	30.8	30.5	30.2	30.2	30	30.3	29.4	29.7	29.5	30.5	30.4	30.7	30.4	30	30.2	29.7	29.8	30	30.3	30.4	30.3	29.8	30.3	30.1	30	30.2
	10	34.5	34.6	34.4	34.5	34.5	34.6	35.1	34.6	34.9	34.5	34.3	34.8	34.2	34.6	33.9	33.8	34.1	33.6	34.7	34.1	34.4	34.8	34.3	34.4	34.1	34.2	34.7	34.7	34.7	33.4	33.2	32.9	33.4	33.6	33.9
	Average	31.4	31.34	31.17	31.24	31.27	31.26	31.43	31.38	31.39	31.15	31.02	30.95	30.98	30.86	30.69	30.49	30.63	30.53	30.84	30.76	30.89	30.69	30.36	30.48	30.28	30.35	30.48	30.51	30.59	30.18	29.97	29.83	30.09	30.15	30.39
	St. Dev.	2.30348	2.38126	2.62642	2.65601	2.6469	2.42289	2.55736	2.78596	2.06032	1.81838	1.81868	1.9541	1.75602	1.77437	1.61335	1.65254	1.63343	1.50602	1.6895	1.64451	1.69437	1.94497	1.69482	1.68036	1.64305	1.63966	1.75602	1.77056	1.75411	1.46274	1.42832	1.45193	1.4258	1.34629	1.36415
	mean t	34.9	34.9	35.2	35.5	35.8	34.9	30.08	30.98	30.9	30.68	30.52	30.3	30.44	30.22	30.14	29.78	29.92	29.94	30.16	30.2	30.12	29.86	29.68	29.76	29.56	29.56	29.72	29.8	29.8	29.56	29.32	29.4	29.66	29.76	29.9
	mean c	39.1	39.1	39.7	40.1	40.3	40.3	32.2	31.075	31.125	30.9	30.825	30.8	31.5	30.725	30.575	30.55	30.65	30.5	30.725	30.625	30.975	30.7	30.225	30.4	30.225	30.375	30.375	30.35	30.55	30.15	29.975	29.6	29.8	29.775	30.125
	stdev t	45.9	45.7	45.3	45	45.2	45.1	1.23572	1.45327	1.36931	1.16748	0.993982	1.04738	0.947101	0.931665	0.977241	0.904434	1.03102	0.880341	0.811172	0.803119	1.19499	1.47648	1.07098	0.991464	0.936483	1.03537	1.0198	1.02956	1.16103	1.11937	1.0663	1.14804	0.978264	0.856154	0.776531
	stdev c	37	36.4	36.5	36.1	36.4	36.4	3.20422	3.3003	2.40146	2.11021	2.08926	2.16032	2.00075	2.09809	1.88997	1.83221	1.90447	1.78129	2.01916	2.06567	1.86896	2.07533	2.02435	1.98997	1.88892	1.86735	2.06591	2.05597	2.02188	1.67332	1.70499	1.772	1.82016	1.71114	1.73003
	sem t	42.3	42.1	43.3	43.3	43.3	43.3	0.55263	0.649923	0.612372	0.522111	0.444522	0.468402	0.423556	0.416653	0.437035	0.404475	0.461086	0.3937	0.362767	0.359166	0.534416	0.660303	0.478957	0.443396	0.418808	0.463033	0.45607	0.460435	0.51923	0.5006	0.476865	0.51342	0.437493	0.382884	0.347275
	sem c	38.9	38.3	38.3	38	38.3	38.3	1.43297	1.47594	1.07396	0.943716	0.934345	0.966126	0.894763	0.938296	0.845222	0.81939	0.851704	0.796618	0.902995	0.923797	0.835823	0.928116	0.905318	0.889944	0.844748	0.835105	0.923905	0.919456	0.904212	0.748331	0.762496	0.792465	0.814002	0.765245	0.773692
	Notes	in grey days utilized for curves
		first 5 days habituation

## Sheet: Panel J
	Body weight Gain Chow	CVN45502 chow	Equipment
	March 4th - April 11th 2021		Manual counts
	CVN45502	30mg/kg in PB
	Assessment	Body weight
				Pretreatment Phase				Treatment Phase				Post-treatment phase
	Mouse Id	Vehicle	Mouse Id	Vehicle	Mouse Id	Vehicle	Mouse Id	CVN45502	Mouse Id	Vehicle	Mouse Id	Vehicle
	1	0.1	2	0.4	1	-0.2	2	0.1	1	0.3	2	-0.2
	3	0.1	4	-0.6	3	-0.6	4	-0.1	3	0.9	4	0.2
	5	-0.1	6	-0.1	5	-0.4	6	-0.9	5	0.2	6	-0.6
	8	-0.5	7	-0.1	8	-0.3	7	-0.5	8	-0.7	7	-0.4
	9	-0.5	10	0.3	9	-0.4	10	0.1	9	0.2	10	-0.8

## Sheet: Panel K
	Mouse	Food Weight (g)																																Mouse	Food Intake (g)
		Day 8	Day 9	Day 10	Day 11	Day 12	Day 13	Day 14	Day 15	Day 16	Day 17	Day 18	DAY 18 REPLACEMENT FOOD	Day 19	Day 20	Day 21	Day 22	Day 23	Day 24	Day 25	DAY 25 REPLACEMENT FOOD	Day 26	Day 27	Day 28	Day 29	DAY 29 Replacement food	Day 30	Day 31	Day 32	DAY 32 REPLACEMENT FOOD	Day 33	Day 34	Day 35		Day 8	Day 9	Day 10	Day 11	Day 12	Day 13	Day 14	Day 15	Day 16	Day 17	Day 18	Day 19	Day 20	Day 21	Day 22
	1	57.6	52.4	49.7	47.8	45.8	42.8	40.4	36.9	33.6	31.5	29	29.1	27	23.4	20.4	18.1	15.1	11.2	7.4	21.3	17	13.8	9.9	6.7	16.4	11.8	7.9	4.4	30	25.8	22.5	19.3	1	N/a	5.2	2.7	1.9	2	3	2.4	3.5	3.3	2.1	2.5	2.1	3.6	3	2.3
	2	50.7	45.7	43.1	40.6	37.7	34.2	31.8	29.5	26.4	23.6	20.9	27.9	25	21.4	18	15.2	12.7	8.2	4.5	23.6	19.1	14.9	10.9	7	19.6	14.7	10.9	7.2	33.2	29.2	25.8	22.1	2	N/a	5	2.6	2.5	2.9	3.5	2.4	2.3	3.1	2.8	2.7	2.9	3.6	3.4	2.8
	3	51.1	46.9	43.6	39.1	33	31.4	27.8	24.7	21.6	18.2	15.8	27.5	24.9	21.3	18.3	16.5	13.9	10.8	7.4	22.7	18.8	15.3	12.2	9.1	19.6	15.3	11.7	9.1	31.1	26.5	23.3	20.1	3	N/a	4.2	3.3	4.5	6.1	3.7	3.6	3.1	3.1	3.4	2.4	2.6	3.6	3	1.8
	4	51.3	42.9	40.5	38.3	36	33.7	31	28.6	25.4	23	20.8	26.4	24.5	21.4	19.7	19	16.6	13.1	10.1	26.7	22.4	19.4	16.3	13.2	21.1	17.9	14.5	11.8	28.9	24.5	21.2	18.9	4	N/a	8.4	2.4	2.2	2.3	2.3	2.7	2.4	3.2	2.4	2.2	1.9	3.1	1.7
	5	57.8	53.9	51.7	48.9	47.6	45.1	42.2	39.1	35.5	34	31.1	30.1	27.9	25	22.4	19.7	16.4	12.1	8.1	24	19.5	15.8	12.5	9.2	17.9	14	10.5	7	32.5	27.7	24.3	21.2	5	N/a	3.9	2.2	2.8	1.3	2.5	2.9	3.1	3.6	1.5	2.9	2.2	2.9	2.6	2.7
	6	56.1	50.3	47	43.8	41.2	37.7	34.8	31.8	28.2	25.3	23.1		24.3	20.2	17.7	14.7	11.8	8	4.1	21	17.5	13.8	10.6	7.2	18.9	14.9	11.1	6.9	31.3	26	22.3	19.4	6	N/a	5.8	3.3	3.2	2.6	3.5	2.9	3	3.6	2.9	2.2		4.1	2.5	3
	7	55.4	52.4	50.4	49.5	48.7	47.3	45.7	43.7	41.6	39.6	38.7	32	31.3	29.4	28	27	25.8	22.9	19.7	24.4	21.3	18.3	15.5	12.2	17.8	17.2	14.6	12.3	33.8	30.2	27.1	24.3	7	N/a	3	2	0.9	0.8	1.4	1.6	2	2.1	2	0.9	0.7	1.9	1.4	1
	8	57.2	55.2	54.4	54.4	54.3	53.7	51.6	49.9	48.7	48.4	48.1	32.2	30.7	28	25.4	24.9	22.8	20.1	17.6	24.1	20.5	17.3	14.3	11	21.3	15.7	13.2	10.9	31.6	27.7	24.2	21.1	8	N/a	2	0.8	0	0.1	0.6	2.1	1.7	1.2	0.3	0.3	1.5	2.7	2.6	0.5
	9	57.6	52.3	48.7	48.2	47.2	44.9	42.7	39.8	37.1	35.1	33.4	36.7	34.2	30.9	29.3	27.6	24.8	21	18	23.3	18.6	14.8	10.7	6.9	17.6	11.1	7.8	3.7	32.3	28.1	24.9	21.4	9	N/a	5.3	3.6	0.5	1	2.3	2.2	2.9	2.7	2	1.7	2.5	3.3	1.6	1.7
	10	53.3	48.8	45.8	43.8	40.7	38	34.7	30.5	26.3	22.2	18.9	35.6	31.6	27.9	24.6	22.8	19.8	16.5	13	20.4	16.2	12.5	9	5.1	19.4	15.4	11.9	8.1	32.1	27.2	23.8	20.5	10	N/a	4.5	3	2	3.1	2.7	3.3	4.2	4.2	4.1	3.3	4	3.7	3.3	1.8
																																		Average:		4.73	2.59	2.05	2.22	2.55	2.61	2.82	3.01	2.35	2.11	2.26667	3.25	2.51	1.95556
																																		St. Dev.		1.63404	0.771298	1.26748	1.59173	0.927631	0.562939	0.702567	0.803057	0.995239	0.86885	0.867948	0.597076	0.680368	0.790374
													missing measurement			food measurement issue								*last night drug was given*
													All food + cages replaced this day								All food replaced this day									All food + cages replaced this day
																											food measurement issue
		Vehicle phase																																	Vehicle phase
						** Day 12 replaced 3 with 35.1 g of new food due to shredding**
											5 and 6 were found on 6 side of cage on day 17																																	Orange color means food was replaced the day before so food intake formula was adjusted
													Mouse 6 food was not written
																			replaced 11 with 22.0 g food
																			replaced 12 with 16.1 g food
[truncated: 19 more columns]

## Sheet: Panel L
Sponsor Id:	Cerevance
Sponsor Study Id:	Plasma after CVN45502 Treatment (30mg/kg)
Compound Id:	CVN45502
Summary of Mouse Plasma Sample Concentrations
Group 1 Chow Diet	Concentrations (ng/mL) in Mouse Plasma
	Animal ID
	10901	10903	10905	10907	10909	Mean	SD	%CV
30 mg/kg	0.629	1.33	0.494	10.5	0.286	2.6478	4.40699	1.6644
	0.00150706	0.00318662	0.0011836	0.0251575	0.000685243
Group 2 HFD	Concentrations (ng/mL) in Mouse Plasma
	Animal ID
	10912	10917	10918	10919	10920	Mean	SD	%CV
30 mg/kg	94.3	84.3	105	115	174	114.52	35.1811	0.307205
	0.225939	0.201979	0.251575	0.275535	0.416896
Sponsor Id:	Cerevance
Sponsor Study Id:	Plasma after CVN45502 Treatment (30mg/kg)
Compound Id:	CVN45502
Summary of Calibration Standard Back-Calculated Concentrations
		STD1	STD2	STD3	STD4	STD5	STD6	STD7	STD8	STD9	STD10
	Analytical	Nominal Concentration (ng/mL)
Assay Date	Run Number	0.25	0.5	1	2	10	50	250	1250	2500	5000
2021-04-26	B01	0.268	0.519	1	1.98	10.3	53.1	271	1210	2390	4510
		0.223	0.513	0.998	2.07	10.7	52.4	273	1200	2310	4280
Mean		0.2455	0.516	0.999	2.025	10.5	52.75	272	1205	2350	4395
%Bias		-1.8	3.2	-0.1	1.25	5	5.5	8.8	-3.6	-6	-12.1
n		2	2	2	2	2	2	2	2	2	2
Study Information
Sponsor ID:	0
Sponsor Study ID:	Plasma after CVN45502 Treatment (30mg/kg)
Compound ID:	CVN45502
Charles River Study ID:	BKTA-0001-DB-AB
Assay Type:	RGA Level 1
Sample Processing
Extraction Volume (µL):	50 µL
Extraction Method:	Protein Precipitation
Sample Analysis
LC Conditions
Column Id. & Dimensions:	Waters Acquity BEH C18 50x2.1mm, 1.7µm		Time (min)	% MPB	Flow (µL/min)
Temperature (oC)	50		0.00	40	800
Mobile Phase A:	5:95:0.1 Acetonitrile:Water:Formic Acid		0.20	40	800
Mobile Phase B:	50:50:0.1 Acetonitrile:Methanol:Formic Acid		1.20	80	800
			1.30	95	800
			1.70	95	800
			1.80	40	800
			2.00	40	800
MS Conditions
MS/MS:	API-6500+
Ionization Method:	Electrospray
Positive/Negative Ion:	Positive
Resolution:	Unit
Source Temperature (oC):	550
Transitions (m/z):
	Compound ID:	CVN45502	432.8/270.1 Da
	Int Std ID:	Glyburide	494.2/369.1 Da
Data Analysis
Acceptance Criteria	±25% (±30% at LLOQ)
Regression Type	Linear (1/(x * x))
Accepted Curve Range:	0.250-5000 ng/mL
Carryover	<0.10%
Additional Comments
Study Sample Results	Study sample results are acceptable. All samples were analyzed undiluted.
Other	Sponsor-provided plasma contained analyte peaks at measureable concentrations (approximately 1.5ng/mL). All calibration standards and blanks were prepared in commercially available mouse plasma EDTA An equivalence QC was prepared in sponsor-provided plasma at 2500 ng/mL which passes acceptance criteria when measured against the calibration curve in commercially available plasma.
Approval
Scientist/Date:	W. Couture 28Apr2021

[truncated: 12 more sheets: Panel M, Panel N, Panel O, Panel P, Panel Q, Panel R, Panel S, Panel T, Panel U, Panel V, Panel W, Panel X]
