# Supplementary material for: Pharmacological targeting of glutamatergic neurons within the brainstem for weight reduction
Source: Nat Metab. 2022 Nov 21;4(11):1495–513. doi: 10.1038/s42255-022-00677-8 (PMC9684079; doi:10.1038/s42255-022-00677-8)
Supplement: Source Data Fig. 8 — Statistical Source Data [file 42255_2022_677_MOESM11_ESM.xlsx]

## Sheet: Panel A
	Human In situ studies			June 1st 2021
	Location	DRN
	Human Donors	3
	RNA Scope Technologies
	Number of Human donors		3
	Total number of cells counted		260
	Number of Slc17a8 cells		98
	Number of Slc17a8 cells plus Hcrtr1		38
	Number of Hcrtr1 cells		124
