# Supplementary material for: Pharmacological targeting of glutamatergic neurons within the brainstem for weight reduction
Source: Nat Metab. 2022 Nov 21;4(11):1495–513. doi: 10.1038/s42255-022-00677-8 (PMC9684079; doi:10.1038/s42255-022-00677-8)
Supplement: Source Data Extended Data Fig. 2 — Statistical Source Data [file 42255_2022_677_MOESM12_ESM.xlsx]

## Sheet: Panel C BLA
	Optogenetics
	VGlut3 Cre Mice	C57Bl/6J						Metabolic State	O/N FAST		Date	2/27/2020
	Cannula place	BLA	Bregma: -1.1 mm ML, -3.2 mm AP, -5.1 mm DV					Laser Power	8321	8992	Time	9PM/6PM
									CORRECT	CORRECT
	Frequency	10 Hz									Problems	None
	Amplitude	5 mVpp OFF	5 Vpp ON
				Initial BW	Initial Food	Pre Stimulation		OFF		ON		OFF
	Virus	Mice	Genotype			20 min	Δfood Intake	20 min	Δfood Intake	20 min	Δfood Intake	20 min	Δfood Intake
	ChR2-YFP	1	Cre -	34.55	5.67	5.55	0.12	5.19	0.36	4.96	0.23	4.84	0.12
		2	Cre -	33.47	5.91	5.88	0.03	5.39	0.49	5.11	0.28	4.95	0.16
		3	Cre -	35.67	5.42	5.31	0.11	4.9	0.41	4.71	0.19	4.59	0.12
		4	Cre -	32.29	5.89	5.43	0.46	4.97	0.46	4.66	0.31	4.46	0.2
		5	Cre -	31.87	5.26	5.02	0.24	4.75	0.27	4.62	0.13	4.48	0.14
			Mean	33.57			0.192		0.398		0.228		0.148
			Desvest	1.57391			0.167541		0.0870057		0.0715542		0.0334664
			SEM	0.703875			0.0749266		0.0389102		0.032		0.0149666
								OFF		ON		OFF
	Virus	Mice	Genotype				Δfood Intake	20 min	Δfood Intake	20 min	Δfood Intake	20 min	Δfood Intake
	ChR2-YFP	1	Cre +	35.05	5.08	4.89	0.19	4.54	0.35	4.44	0.1	4.21	0.23
		2	Cre +	34.61	5.63	5.38	0.25	4.93	0.45	4.81	0.12	4.54	0.27
		3	Cre +	33.82	5.57	5.42	0.15	4.86	0.56	4.73	0.13	4.37	0.36
		4	Cre +	32.72	5.28	5.2	0.08	4.81	0.39	4.76	0.05	4.48	0.28
		5	Cre +	31.95	5.19	5.02	0.17	4.79	0.23	4.73	0.06	4.56	0.17
			Mean	33.63			0.168		0.396		0.092		0.262
			Desvest	1.29068			0.0618061		0.121984		0.0356371		0.0697854
			SEM	0.577209			0.0276405		0.0545527		0.0159374		0.031209
			Desvest	1.196				0.079		0.024		0.041
			SEM	0.535				0.035		0.011		0.018

## Sheet: Panel C PBN
	Optogenetics
	VGlut3 Cre Mice	C57Bl/6J						Metabolic State	O/N FAST		Date	2020-03-11
	Cannula place	PBN	Bregma: -1.45 mm ML, -5.0 mm AP, -3.0 mm DV					Laser Power	8.348	8.887	Time	9PM/6PM
									CORRECT	CORRECT
	Frequency	10 Hz									Problems	None
	Amplitude	5 mVpp OFF	5 Vpp ON
				Initial BW	Initial Food	Pre Stimulation		OFF		ON		OFF
	Virus	Mice	Genotype			20 min	Δfood Intake	20 min	Δfood Intake	20 min	Δfood Intake	20 min	Δfood Intake
	ChR2-YFP	1	Cre -	31.85	5.67	5.42	0.25	5	0.42	4.69	0.31	4.48	0.21
		2	Cre -	32.72	5.23	5.15	0.08	4.79	0.36	4.53	0.26	4.36	0.17
		3	Cre -	33.45	5.46	5.26	0.2	4.95	0.31	4.78	0.17	4.67	0.11
		4	Cre -	34.26	5.28	5.16	0.12	4.7	0.46	4.44	0.26	4.3	0.14
		5	Cre -	32.81	5.62	5.38	0.24	5.01	0.37	4.8	0.21	4.69	0.11
			Mean	33.018			0.178		0.384		0.242		0.148
			Desvest	0.897981			0.0749667		0.0577062		0.0535724		0.0426615
			SEM	0.401589			0.0335261		0.025807		0.0239583		0.0190788
								OFF		ON		OFF
	Virus	Mice	Genotype				Δfood Intake	20 min	Δfood Intake	20 min	Δfood Intake	20 min	Δfood Intake
	ChR2-YFP	1	Cre +	31.56	5.34	5.17	0.17	4.65	0.52	4.59	0.06	4.38	0.21
		2	Cre +	32.43	5.62	5.54	0.08	5.16	0.38	5.04	0.12	4.85	0.19
		3	Cre +	33.14	5.16	5.02	0.14	4.7	0.32	4.58	0.12	4.41	0.17
		4	Cre +	31.35	6.02	5.76	0.26	5.31	0.45	5.2	0.11	4.89	0.31
		5	Cre +	32.78	5.62	5.44	0.18	5.05	0.39	4.93	0.12	4.71	0.22
		6	Cre +	33.54	5.41	5.25	0.16	4.91	0.34	4.88	0.03	4.72	0.16
			Mean	32.4667			0.165		0.4		0.0933333		0.21
			Desvest	0.868785			0.0585662		0.074027		0.0388158		0.054037
			SEM	0.388532			0.0261916		0.0331059		0.017359		0.0241661

## Sheet: Panel C LS
	Optogenetics
	VGlut3 Cre Mice	C57Bl/6J						Metabolic State	O/N FAST		Date	2020-04-03
	Cannula place	PBN	Bregma: -0 mm ML, -0.58 mm AP, -3.0 mm DV					Laser Power	8.432	8.567	Time	9PM/6PM
									CORRECT	CORRECT
	Frequency	10 Hz									Problems	None
	Amplitude	5 mVpp OFF	5 Vpp ON
				Initial BW	Initial Food	Pre Stimulation		OFF		ON		OFF
	Virus	Mice	Genotype			20 min	Δfood Intake	20 min	Δfood Intake	20 min	Δfood Intake	20 min	Δfood Intake
	ChR2-YFP	1	Cre -	32.67	6.04	5.87	0.17	5.6	0.27	5.43	0.17	5.29	0.14
	ChR2-YFP	2	Cre -	33.41	5.67	5.46	0.21	5.24	0.22	5.02	0.22	4.9	0.12
	ChR2-YFP	3	Cre -	33.67	5.38	5.21	0.17	4.77	0.44	4.44	0.33	4.21	0.23
	ChR2-YFP	4	Cre -	34.21	5.06	4.78	0.28	4.48	0.3	4.27	0.21	4.11	0.16
	ChR2-YFP	5	Cre -	32.75	5.72	5.56	0.16	5.15	0.41	4.88	0.27	4.74	0.14
			Mean	33.342			0.198		0.328		0.24		0.158
			Desvest	0.645693			0.0496991		0.0936483		0.0616441		0.0426615
			SEM	0.288763			0.0222261		0.0418808		0.0275681		0.0190788
								OFF		ON		OFF
	Virus	Mice	Genotype				Δfood Intake	20 min	Δfood Intake	20 min	Δfood Intake	20 min	Δfood Intake
	ChR2-YFP	1	Cre +	31.8	5.22	5.02	0.2	4.63	0.39	4.42	0.21	4.3	0.12
	ChR2-YFP	2	Cre +	33.55	5.58	5.43	0.15	5.12	0.31	4.87	0.25	4.74	0.13
	ChR2-YFP	3	Cre +	32.76	5.43	5.21	0.22	4.9	0.31	4.71	0.19	4.59	0.12
	ChR2-YFP	4	Cre +	33.48	5.07	4.83	0.24	4.61	0.22	4.45	0.16	4.35	0.1
	ChR2-YFP	5	Cre +	32.65	5.63	5.42	0.21	5.15	0.27	4.94	0.21	4.72	0.22
	ChR2-YFP	6	Cre +	33.41	5.25	5.02	0.23	4.52	0.5	4.2	0.32	4.09	0.11
	ChR2-YFP	7	Cre +	32.28	5.96	5.78	0.18	5.43	0.35	5.22	0.21	5.05	0.17
			Mean	32.8471			0.204286		0.335714		0.221429		0.138571
			Desvest	0.667825			0.0310146		0.0905276		0.0511301		0.0422013
			SEM	0.298661			0.0138701		0.0404852		0.0228661		0.018873

## Sheet: Panel F Food Intake
	Optogenetics			Measurement	feeding hand measured
	VGlut2 Cre Mice	C57Bl/6J		Sex	Males		Metabolic State	O/N FAST		Date	2020-04-15
	Cannula place	LHA	Bregma: -1.0 mm ML, -1.94 mm AP, -5.25 mm DV				Laser Power	9.224	9.008	Time	10:00:00
								CORRECT	CORRECT
	Frequency	10 Hz								Problems	None
	Amplitude	5 mVpp OFF	5 Vpp ON
				Initial body weight	Pre Stimulation	OFF		ON		OFF
	Virus	Mice	Genotype		20 min	20 min	Δfood Intake	20 min	Δfood Intake	20 min	Δfood Intake
	ChR2-YFP	1		31.23	4.16	3.89	0.27	3.69	0.2	3.58	0.11
		2		33.21	4.41	4.15	0.26	3.99	0.16	3.9	0.09
		3		29.34	4.42	3.98	0.44	3.67	0.31	3.55	0.12
		4		31.54	4.63	4.25	0.38	4.03	0.22	3.96	0.07
		5		32.12	4.46	4.11	0.35	3.85	0.26	3.74	0.11
			Mean	31.488			0.34		0.23		0.1
			Desvest	1.41844			0.0758288		0.0574456		0.02
			SEM	0.634345			0.0339116		0.0256905		0.00894427
						OFF		ON		OFF
	Virus	Mice	Genotype			20 min	Δfood Intake	20 min	Δfood Intake	20 min	Δfood Intake
	ChR2-YFP	1	Cre +	32.45	5.31	4.98	0.33	4.97	0.01	4.78	0.19
		2	Cre +	33.23	3.76	3.37	0.39	3.27	0.1	3.05	0.22
		3	Cre +	30.15	4.88	4.44	0.44	4.39	0.05	4.22	0.17
		4	Cre +	32.44	4.04	3.76	0.28	3.72	0.04	3.58	0.14
		5	Cre +	31.24	3.71	3.45	0.26	3.39	0.06	3.22	0.17
		6	Cre +	30.11	3.64	3.33	0.31	3.25	0.08	3.12	0.13
			Mean	31.6033			0.34		0.052		0.178
			Desvest	1.30669			0.0751665		0.0327109		0.0294958
			SEM	0.584367			0.0336155		0.0146287		0.0131909

## Sheet: Panel F Core Temperature
		Optogenetics			Measurement	Anal thermometer
		VGlut2 Cre Mice	C57Bl/6J		Sex	Males		Metabolic State	ad libitum fed		Date	2020-04-04
		Cannula place	LHA	Bregma: -1.0 mm ML, -1.94 mm AP, -5.25 mm DV				Laser Power	8.743	9.008	Time	10:00:00
									CORRECT	CORRECT
		Frequency	10 Hz								Problems	None
						20 min	20 min	20 min
	Virus	Mice	Genotype	Initial BW	Basal	OFF	ON	off
	ChR2-YFP	1	Cre -	29.23	37	36.8	37	37.2
		2	Cre -	28.79	37.3	37.2	37.3	37.3
		3	Cre -	30.25	36.5	37.3	37.4	37.3
		4	Cre -	31.33	37	36.5	36.9	37
		5	Cre -	32	37.1	37.3	37.7	37.6
			Mean	30.32	36.98	37.02	37.26	37.28
			Desvest	1.35798	0.294958	0.356371	0.320936	0.216795
			SEM	0.607306	0.131909	0.159374	0.143527	0.0969536
	Virus	Mice	Genotype
	ChR2-YFP	1	Cre +	29.55	36.5	36.7	36.9	37.2
		2	Cre +	30.21	37.2	37	37.3	37.4
		3	Cre +	31.11	37	37.2	37.3	37.2
		4	Cre +	29.67	36.9	37.3	37.7	37.5
		5	Cre +	30.23	37.1	37.1	37	37.3
		6	Cre +	31.09	36.7	36.4	36.7	37.1
			Mean	30.31	36.9	36.95	37.15	37.2833
			Desvest	0.671118	0.260768	0.339116	0.356371	0.147196
			SEM	0.300133	0.116619	0.151658	0.159374	0.0658281

## Sheet: Panel F BAT
		Optogenetics			Measurement	IPTT-300 transponders
		VGlut2 Cre Mice	C57Bl/6J		Sex	Males		Metabolic State	ad libitum fed		Date	2020-04-04
		Cannula place	LHA	Bregma: -1.0 mm ML, -1.94 mm AP, -5.25 mm DV				Laser Power	8.255	8.772	Time	10:00:00
									CORRECT	CORRECT
		Frequency	10 Hz								Problems	None
					20 min	20 min	20 min
	Virus	Mice	Genotype	Initial BW	OFF	ON	off
	ChR2-YFP	1	Cre -	29.23	38.1	38.3	38.2
	ChR2-YFP	2	Cre -	28.79	37.7	37.9	37.7
	ChR2-YFP	3	Cre -	30.25	37.9	37.8	38
	ChR2-YFP	4	Cre -	31.33	38	38.2	37.9
	ChR2-YFP	5	Cre -	32	37.5	37.8	38.2
			Mean	30.32	37.84	38	38
			Desvest	1.35798	0.240832	0.234521	0.212132
			SEM	0.607306	0.107703	0.104881	0.0948683
	Virus	Mice	Genotype
	ChR2-YFP	1	Cre +	29.55	37.7	37.9	37.8
	ChR2-YFP	2	Cre +	30.21	38.1	37.9	38.2
	ChR2-YFP	3	Cre +	31.11	37.5	37.4	37.8
	ChR2-YFP	4	Cre +	29.67	37.8	38	38.1
	ChR2-YFP	5	Cre +	30.23	38	37.9	37.7
	ChR2-YFP	6	Cre +	31.09	37.7	38.1	38.3
			Mean	30.31	37.8	37.8667	37.9833
			Desvest	0.671118	0.219089	0.242212	0.248328
			SEM	0.300133	0.0979796	0.108321	0.111056
