# Supplementary material for: Pharmacological targeting of glutamatergic neurons within the brainstem for weight reduction
Source: Nat Metab. 2022 Nov 21;4(11):1495–513. doi: 10.1038/s42255-022-00677-8 (PMC9684079; doi:10.1038/s42255-022-00677-8)
Supplement: Source Data Extended Data Fig. 3 — Statistical Source Data [file 42255_2022_677_MOESM13_ESM.xlsx]

## Sheet: Panel B
	Virus	H3 DREADDS	0.5 uL	October 27 2017		Coordinates to lambda: 0.0 ML, 0.0AP, -2.8DV
	Location	DRN				Injection Habituation		2 weeks
	Mouse Line	Vglut3 Cre plus HFD				CNO	3 mg/kg	twice daily
	Variable	Body weight	Manual Measurements
				Days	1	7	14	21	28	35	42	49	56	63	70
	Id foot		Id Ear	Initial Body Weight	BW	BW	BW	BW	BW	BW	BW	BW	BW	BW	BW
	13	VGluT3 +	1	22.7	24.4	25.1	25.7	26.2	27.5	28.9	29.7	30.9	31.2	31.7	32.3
	1	VGluT3 +	1	26.4	27.6	28.1	29.6	30.6	31.4	31.8	32.4	34.5	34.8	35	35.4
	5	VGluT3 +	5	28.4	29.6	29.7	31.3	32.8	33.5	35.2	35.5	36	36.5	37.5	37.9
	7	VGluT3 +	3	32.3	33.9	34.5	36.1	38.1	38	39.1	39.8	41.1	41.4	42.9	43.4
	9	VGluT3 +	4	27.9	29.4	27.7	30.2	30.2	31	33.3	33.6	33.8	34.7	35.5	37.2
					0	0.7	1.3	1.8	3.1	4.5	5.3	6.5	6.8	7.3	7.9
					0	0.5	2	3	3.8	4.2	4.8	6.9	7.2	7.4	7.8
					0	0.1	1.7	3.2	3.9	5.6	5.9	6.4	6.9	7.9	8.3
					0	0.6	2.2	4.2	4.1	5.2	5.9	7.2	7.5	9	9.5
					0	-1.7	0.8	0.8	1.6	3.9	4.2	4.4	5.3	6.1	7.8
	11	VGluT3 -	1	24.8	26.3	26.7	28.3	29.2	29.6	31.4	32.2	32.6	32.8	33.5	35.7
	12	VGluT3 -	2	23.6	24.3	26.2	26.4	27.7	30.4	32.4	32.6	33.2	33.3	34.2	34.5
	2	VGluT3 -	1	29.4	30.7	32.9	34.9	36.1	38.2	33.4	39.6	40	40.9	40.2	41.2
	4	VGluT3 -	2	27.1	28.6	30.7	32.7	33.1	34.3	34.4	36.4	36.7	37.6	36.8	38.7
	6	VGluT3 -	3	25.2	27	28.5	28.9	29.5	31.8	35.4	32.3	32.9	33.2	34.4	35.3
	10	VGluT3 -	5	29.5	30.8	32.6	34.3	35.8	37.5	37.4	39.7	40	39.6	40.3	40.9
	Body weight gain				0	0.4	2	2.9	3.3	5.1	5.9	6.3	6.5	7.2	9.4
					0	1.9	2.1	3.4	6.1	7.6	8.3	8.9	9	9.9	10.2
					0	2.2	4.2	5.4	7.5	8.5	8.9	9.3	10.2	9.5	10.5
					0	2.1	4.1	4.5	5.7	6.3	7.8	8.1	9	8.2	10.1
					0	1.5	1.9	2.5	4.8	4.9	5.3	5.9	6.2	7.4	8.3
					0	1.8	3.5	5	6.7	7.9	8.9	9.2	8.8	9.5	10.1

## Sheet: Panel C
	Virus	H3 DREADDS	0.5 uL	Jan 7th 2018		Coordinates to lambda: 0.0 ML, 0.0AP, -2.8DV
	Location	DRN				Injection Habituation		2 weeks
	Mouse Line	Vglut3 Cre plus HFD				CNO	3 mg/kg	twice daily
	Variable	Body weight	Manual Measurements
	Id foot		Fat (g)	Lean (g)	FreeWater (g)	TotalWater (g)	TimeDateDura	Accumulation	Weight	Comments	%Fat
	13	VGluT3 +	6.53	25.12	0.54	20.5	13:45:57 Jan 7, 2018; 215; ems	3	32.3	Cre +	20.21
	1	VGluT3 +	7.9	27.34	0	25.61	13:33:27 Jan 7, 2018; 141; ems	3	35.4	Cre +	22.31
	5	VGluT3 +	7.53	30.02	0	31.58	14:51:28 Jan 7, 2018; 182; ems	3	37.9	Cre +	19.87
	7	VGluT3 +	7.76	34.88	0.56	31.39	14:20:38 Jan 7, 2018; 209; ems	3	43.4	Cre +	17.89
	9	VGluT3 +	7.08	30.23	0.11	25.87	15:18:46 Jan 7, 2018; 149; ems	3	37.2	Cre +	19.02
	14	VGluT3 +	7.7	30.34	0.54	28.61	15:02:53 Jan 7, 2018; 154; ems	3	38.5	Cre +	20.01
	11	VGluT3 -	6.8	29.11	0.291667	29	14:38:34 Jan 7, 2018; 167; ems	3	35.7	Cre -	19.04
	12	VGluT3 -	6.91	27.34	0.282306	25.73	16:15:45 Jan 7, 2018; 162; ems	3	34.5	Cre -	20.02
	2	VGluT3 -	7.32	33.94	0.126251	29.76	16:22:34 Jan 7, 2018; 161; ems	3	41.2	Cre -	17.77
	4	VGluT3 -	7.3	31.22	0.13	28.86	16:41:42 Jan 7, 2018; 182; ems	3	38.7	Cre -	18.86
	6	VGluT3 -	5.7	29.67	0.55	27.03	13:20:09 Jan 7, 2018; 149; ems	3	35.3	Cre -	16.15
	10	VGluT3 -	7.78	33.32	0.17	31.36	15:28:32 Jan 7, 2018; 168; ems	3	40.9	Cre -	19.01
	15	VGluT3 -	6.38	31.21	0.1	26.19	13:57:14 Jan 7, 2018; 161; ems	3	37.4	Cre -	17.07

## Sheet: Panel D
	Virus	H3 DREADDS	0.5 uL	October 27 2017		Coordinates to lambda: 0.0 ML, 0.0AP, -2.8DV
	Location	DRN				Injection Habituation		2 weeks
	Mouse Line	Vglut3 Cre plus HFD				CNO	3 mg/kg	twice daily
	Variable	Body weight	Manual Measurements
	Id foot		Body Weight	Initial food	Food	Food Intake
	13	VGluT3 +	24.4	67.47	64.02	3.45
	1	VGluT3 +	27.6	55.68	52.45	3.23
	5	VGluT3 +	29.6	64.38	61.28	3.1
	7	VGluT3 +	33.9	67.77	64.73	3.04
	9	VGluT3 +	29.4	65.53	61.91	3.62
	14	VGluT3 +	28.2	68.81	65.5	3.31
	11	VGluT3 -	26.3	74.39	70.85	3.54
	12	VGluT3 -	24.3	76.65	72.75	3.9
	2	VGluT3 -	30.7	77.98	73.93	4.05
	4	VGluT3 -	28.6	74.45	70.35	4.1
	6	VGluT3 -	27	73.82	69.95	3.87
	10	VGluT3 -	30.8	75.42	71.47	3.95
	15	VGluT3 -	29.4	76.69	72.91	3.78

## Sheet: Panel E
	Virus	H3 DREADDS	0.5 uL	October 27 2017		Coordinates to lambda: 0.0 ML, 0.0AP, -2.8DV
	Location	DRN				Injection Habituation		2 weeks
	Mouse Line	Vglut3 Cre plus HFD				CNO	3 mg/kg	twice daily
	Variable	Thermogenesis	BAT IPT300
				Basal	2h post CNO
	Id foot			IBAT TEMP	IBAT TEMP	Delta		Core Temp	Core Temp
	13	VGluT3 +	CNO	37	36.7	0.3		36.8	36.4
	1	VGluT3 +	CNO	36.5	36.2	0.3		37.5	37.3
	5	VGluT3 +	CNO	36.9	37.1	-0.2		37.4	37.5
	7	VGluT3 +	CNO	35.5	35.7	-0.2		37.3	36.8
	9	VGluT3 +	CNO	37.1	36.9	0.2		37.1	37.2
	14	VGluT3 +	CNO	36.8	37.3	-0.5		37.8	37.4
	11	VGluT3 -	CNO	36.6	36.9	-0.3		36.9	37.2
	12	VGluT3 -	CNO	37.2	37.4	-0.2		37.5	37.8
	2	VGluT3 -	CNO	37.4	37.2	0.2		36.8	36.5
	4	VGluT3 -	CNO	36.6	36.4	0.2		36.6	36.3
	6	VGluT3 -	CNO	37.1	37.1	0		37.1	36.8
	10	VGluT3 -	CNO	36.7	36.8	-0.1		37.1	36.9
	15	VGluT3 -	CNO	36.5	36.3	0.2		37.3	37.4
			Average	36.6333	36.65	-0.0166667		37.3167	37.1
			Average	36.8714	36.8714	2.03012e-15		37.0429	36.9857

## Sheet: Panel F
	Virus	H3 DREADDS	0.5 uL	October 27 2017		Coordinates to lambda: 0.0 ML, 0.0AP, -2.8DV
	Location	DRN				Injection Habituation		2 weeks
	Mouse Line	Vglut3 Cre plus HFD				CNO	3 mg/kg	twice daily
	Variable	Thermogenesis	Rectal Thermometer
				Basal	2h post CNO
	Id foot			IBAT TEMP	IBAT TEMP	Delta		Core Temp	Core Temp	Delta
	13	VGluT3 +	CNO	37	36.7	0.3		36.8	36.4	0.4
	1	VGluT3 +	CNO	36.5	36.2	0.3		37.5	37.3	0.2
	5	VGluT3 +	CNO	36.9	37.1	-0.2		37.4	37.5	-0.1
	7	VGluT3 +	CNO	35.5	35.7	-0.2		37.3	36.8	0.5
	9	VGluT3 +	CNO	37.1	36.9	0.2		37.1	37.2	-0.1
	14	VGluT3 +	CNO	36.8	37.3	-0.5		37.8	37.4	0.4
	11	VGluT3 -	CNO	36.6	36.9	-0.3		36.9	37.2	-0.3
	12	VGluT3 -	CNO	37.2	37.4	-0.2		37.5	37.8	-0.3
	2	VGluT3 -	CNO	37.4	37.2	0.2		36.8	36.5	0.3
	4	VGluT3 -	CNO	36.6	36.4	0.2		36.6	36.3	0.3
	6	VGluT3 -	CNO	37.1	37.1	0		37.1	36.8	0.3
	10	VGluT3 -	CNO	36.7	36.8	-0.1		37.1	36.9	0.2
	15	VGluT3 -	CNO	36.5	36.3	0.2		37.3	37.4	-0.1
			Average	36.6333	36.65	-0.0166667		37.3167	37.1	0.216667
			Average	36.8714	36.8714	2.03012e-15		37.0429	36.9857	0.0571429

## Sheet: Panel G
	Virus	H3 DREADDS	0.5 uL	Preventive	February 15th 2018	Coordinates to lambda: 0.0 ML, 0.0AP, -2.8DV
	Location	DRN		Curative	June 10th 2018	Injection Habituation		2 weeks
	Mouse Line	Vglut3 Cre plus HFD plus CNO				CNO	3 mg/kg	twice daily
	Variable	Blood glucose after challenge	2g/kg challenge
	Preventive								Curtive
	Time	Vglut3Cre + hM3Dq+Saline 1	Vglut3Cre + hM3Dq+Saline 2	Vglut3Cre + hM3Dq+Saline 3	Vglut3Cre + hM3Dq+Saline 4	Vglut3Cre + hM3Dq+Saline 5	Vglut3Cre + hM3Dq+Saline 6	Vglut3Cre + hM3Dq+Saline 7	Time	Vglut3Cre + hM3Dq+Saline 1	Vglut3Cre + hM3Dq+Saline 2	Vglut3Cre + hM3Dq+Saline 3	Vglut3Cre + hM3Dq+Saline 4	Vglut3Cre + hM3Dq+Saline 5	Vglut3Cre + hM3Dq+Saline 6	Vglut3Cre + hM3Dq+Saline 7
	0	91	87	98	100	92	94	83	0	138	146	156	123	141	122	109
	15	234	241	244	222	209	267	272	15	338	332	299	317	297	304	264
	30	342	354	376	299	322	334	311	30	483	601	542	394	422	381	435
	60	291	272	255	267	210	224	209	60	524	601	601	521	481	465	511
	90	182	191	176	181	171	167	156	90	365	437	448	387	422	419	431
	120	132	161	121	119	111	122	136	120	266	191	156	203	214	197	168
	Time	Vglut3Cre + hM3Dq+CNO 1	Vglut3Cre + hM3Dq+CNO 2	Vglut3Cre + hM3Dq+CNO 3	Vglut3Cre + hM3Dq+CNO 4	Vglut3Cre + hM3Dq+CNO 5	Vglut3Cre + hM3Dq+CNO 6		Time	Vglut3Cre + hM3Dq+CNO 1	Vglut3Cre + hM3Dq+CNO 2	Vglut3Cre + hM3Dq+CNO 3	Vglut3Cre + hM3Dq+CNO 4	Vglut3Cre + hM3Dq+CNO 5	Vglut3Cre + hM3Dq+CNO 6
	0	81	76	80	84	77	82		0	121	103	91	132	92	107
	15	189	177	191	181	171	165		15	267	234	265	213	367	322
	30	221	279	223	243	282	254		30	412	434	451	387	405	398
	60	181	161	170	166	204	211		60	441	462	487	495	446	409
	90	154	144	138	141	139	191		90	287	299	316	376	311	304
	120	121	104	112	104	92	139		120	167	145	177	209	181	127
	Time	Vglut3Cre + Ctrl + Saline 1	Vglut3Cre + Ctrl + Saline 2	Vglut3Cre + Ctrl + Saline 3	Vglut3Cre + Ctrl + Saline 4	Vglut3Cre + Ctrl + Saline 5	Vglut3Cre + Ctrl + Saline 6	Vglut3Cre + Ctrl + Saline 7	Time	Vglut3Cre + Ctrl + Saline 1	Vglut3Cre + Ctrl + Saline 2	Vglut3Cre + Ctrl + Saline 3	Vglut3Cre + Ctrl + Saline 4	Vglut3Cre + Ctrl + Saline 5	Vglut3Cre + Ctrl + Saline 6	Vglut3Cre + Ctrl + Saline 7
	0	94	105	83	81	100	81	97	0	137	123	119	131	115	109	94
	15	241	237	261	193	189	202	211	15	378	395	342	389	342	281	333
	30	304	333	297	341	302	339	303	30	467	476	399	444	403	406	428
	60	265	234	266	217	240	232	222	60	521	601	487	421	508	463	471
	90	202	197	200	211	203	197	183	90	301	476	405	398	411	412	422
	120	135	123	111	100	95	91	101	120	162	221	181	191	210	200	198
	Time	Vglut3Cre + Ctrl + CNO 1	Vglut3Cre + Ctrl + CNO 2	Vglut3Cre + Ctrl + CNO 3	Vglut3Cre + Ctrl + CNO 4	Vglut3Cre + Ctrl + CNO 5	Vglut3Cre + Ctrl + CNO 6		Time	Vglut3Cre + Ctrl + CNO 1	Vglut3Cre + Ctrl + CNO 2	Vglut3Cre + Ctrl + CNO 3	Vglut3Cre + Ctrl + CNO 4	Vglut3Cre + Ctrl + CNO 5	Vglut3Cre + Ctrl + CNO 6
	0	109	89	105	92	100	92		0	110	121	111	93	135	119
	15	245	267	254	241	198	202		15	316	320	343	339	375	286
	30	309	333	311	296	338	382		30	472	521	356	371	415	327
	60	233	272	333	299	304	241		60	587	555	521	441	489	423
	90	195	222	209	194	188	222		90	510	472	435	375	381	329
	120	144	199	188	167	147	200		120	244	178	211	185	167	181
	AUC's	Vglut3Cre + hM3Dq+Saline	Vglut3Cre + hM3Dq+CNO	Vglut3Cre + Ctrl + Saline	Vglut3Cre + Ctrl + CNO				AUC's	Vglut3mcherry	Vglut3mcherry	Vglut3hM3Dq	Vglut3hM3Dq
	Determined in Graphpad Prism 8.0	28058	20280	27195	26445				Determined in Graphpad Prism 8.0	44295	52755	45345	38528
		28538	20213	26610	29970					53183	50910	47633	39053
		27600	19413	26685	30675					44475	45833	53603	41550
		26033	19583	25515	28260					44243	41385	51660	42518
		24165	21158	25095	28290					45780	44580	44828	40733
		25785	22950	25500	29205					43418	37815	45308	37883
		24690		24375						45090		43523

## Sheet: Panel H
	Virus	H3 DREADDS	0.5 uL	Preventive	February 19th 2018	Coordinates to lambda: 0.0 ML, 0.0AP, -2.8DV
	Location	DRN		Curative	June 14th 2018	Injection Habituation		2 weeks
	Mouse Line	Vglut3 Cre plus HFD plus CNO				CNO	3 mg/kg	twice daily
	Variable	ITT after insulin and 4hours fast	0.75u/kg
	Preventive								Curtive
	Time	Vglut3Cre + hM3Dq+Saline 1	Vglut3Cre + hM3Dq+Saline 2	Vglut3Cre + hM3Dq+Saline 3	Vglut3Cre + hM3Dq+Saline 4	Vglut3Cre + hM3Dq+Saline 5	Vglut3Cre + hM3Dq+Saline 6	Vglut3Cre + hM3Dq+Saline 7	Time	Vglut3Cre + hM3Dq+Saline 1	Vglut3Cre + hM3Dq+Saline 2	Vglut3Cre + hM3Dq+Saline 3	Vglut3Cre + hM3Dq+Saline 4	Vglut3Cre + hM3Dq+Saline 5	Vglut3Cre + hM3Dq+Saline 6	Vglut3Cre + hM3Dq+Saline 7
	0	134	123	119	137	129	134	125	0	187	176	201	173	180	191	200
	15	112	104	100	120	101	98	107	15	180	167	192	161	167	180	189
	30	93	90	87	103	89	80	91	30	170	160	185	155	165	170	180
	60	74	79	80	90	76	69	78	60	164	153	176	153	160	159	171
	90	81	73	87	78	89	62	83	90	172	165	181	150	155	160	176
	120	98	104	109	111	105	82	90	120	181	170	184	172	164	173	185
	Time	Vglut3Cre + hM3Dq+CNO 1	Vglut3Cre + hM3Dq+CNO 2	Vglut3Cre + hM3Dq+CNO 3	Vglut3Cre + hM3Dq+CNO 4	Vglut3Cre + hM3Dq+CNO 5	Vglut3Cre + hM3Dq+CNO 6		Time	Vglut3Cre + hM3Dq+CNO 1	Vglut3Cre + hM3Dq+CNO 2	Vglut3Cre + hM3Dq+CNO 3	Vglut3Cre + hM3Dq+CNO 4	Vglut3Cre + hM3Dq+CNO 5	Vglut3Cre + hM3Dq+CNO 6
	0	134	120	119	111	99	107		0	198	183	179	222	204	188
	15	123	105	101	94	90	101		15	170	170	160	200	189	180
	30	101	94	92	87	80	93		30	157	156	154	180	176	168
	60	89	90	78	84	73	89		60	145	142	150	167	172	160
	90	92	95	92	95	84	97		90	140	153	155	172	161	148
	120	111	107	105	112	93	104		120	178	169	160	165	153	172
	Time	Vglut3Cre + Ctrl + Saline 1	Vglut3Cre + Ctrl + Saline 2	Vglut3Cre + Ctrl + Saline 3	Vglut3Cre + Ctrl + Saline 4	Vglut3Cre + Ctrl + Saline 5	Vglut3Cre + Ctrl + Saline 6	Vglut3Cre + Ctrl + Saline 7	Time	Vglut3Cre + Ctrl + Saline 1	Vglut3Cre + Ctrl + Saline 2	Vglut3Cre + Ctrl + Saline 3	Vglut3Cre + Ctrl + Saline 4	Vglut3Cre + Ctrl + Saline 5	Vglut3Cre + Ctrl + Saline 6	Vglut3Cre + Ctrl + Saline 7
	0	127	130	115	127	123	119	122	0	184	192	176	186	213	198	204
	15	114	112	109	111	102	91	103	15	167	172	156	173	200	190	187
	30	99	101	94	101	97	92	90	30	162	166	149	165	183	175	177
	60	78	90	81	75	82	73	79	60	156	162	144	161	178	171	170
	90	72	81	86	84	71	82	85	90	163	170	159	154	171	178	189
	120	94	100	97	104	110	99	100	120	180	174	161	160	174	181	194
	Time	Vglut3Cre + Ctrl + CNO 1	Vglut3Cre + Ctrl + CNO 2	Vglut3Cre + Ctrl + CNO 3	Vglut3Cre + Ctrl + CNO 4	Vglut3Cre + Ctrl + CNO 5	Vglut3Cre + Ctrl + CNO 6		Time	Vglut3Cre + Ctrl + CNO 1	Vglut3Cre + Ctrl + CNO 2	Vglut3Cre + Ctrl + CNO 3	Vglut3Cre + Ctrl + CNO 4	Vglut3Cre + Ctrl + CNO 5	Vglut3Cre + Ctrl + CNO 6
	0	139	122	119	120	130	118		0	187	176	199	203	194	183
	15	124	110	104	110	123	102		15	180	165	189	192	190	175
	30	100	102	91	89	104	91		30	163	160	170	176	178	162
	60	83	82	75	78	83	78		60	156	155	165	163	162	160
	90	90	79	83	80	81	82		90	148	149	159	174	170	167
	120	102	91	99	103	100	105		120	169	170	178	182	179	191
	AUC's	Vglut3Cre + hM3Dq+Saline	Vglut3Cre + hM3Dq+CNO	Vglut3Cre + Ctrl + Saline	Vglut3Cre + Ctrl + CNO				AUC's	Vglut3mcherry	Vglut3mcherry	Vglut3hM3Dq	Vglut3hM3Dq
	Determined in Graphpad Prism 8.0	12218	10898	10880	11873				Determined in Graphpad Prism 8.0	19800	19425	20723	18788
		11745	10628	11558	11055					20325	19065	19515	18818
		11153	10995	11078	10725					18518	20543	22020	18758
		11250	11850	11220	10838					19553	21203	21360	18870
		9998	11010	10875	11580					21795	20955	19478	20160
		11550	9435	10463	10838					21458	20318	20123	19710
			10770	10905						21998		21570
