# Supplementary material for: Pharmacological targeting of glutamatergic neurons within the brainstem for weight reduction
Source: Nat Metab. 2022 Nov 21;4(11):1495–513. doi: 10.1038/s42255-022-00677-8 (PMC9684079; doi:10.1038/s42255-022-00677-8)
Supplement: Source Data Extended Data Fig. 4 — Statistical Source Data [file 42255_2022_677_MOESM14_ESM.xlsx]

## Sheet: Panel B
	Virus	H3 DREADDS	0.5 uL	August 10 2019	Coordinates to lambda: 0.0 ML, 0.0AP, -2.8DV
	Location	DRN		Start	Injection Habituation		2 weeks
	Mouse Line	Vglut3 Cre	Females		CNO	3 mg/kg
	Data type	BW	grams
				Body weight curve
			Genotype plus virus			Before HFD	Week 1	Week 2	Week 3	Week 4	Week 5	Week 6	Week 7	Week 8	Week 9	Week 10	Week 11	Week 12	Week 13	Week 14	Week 15	Week 16
			Vglut3 Cre + mcherry	1	No cut	15.4		19.6		23.6		25.9		27.7		31.8		33.2		36.2		38.8
			Vglut3 Cre + mcherry	2	Left Ear	17.2		20.3		24		26.2		29.9		32.2		34.6		37		39.2
			Vglut3 Cre + mcherry	3	Right Ear	16.6		18.5		23.2		24.6		31.2		33.1		35.6		36.1		38.7
			Vglut3 Cre + mcherry	4	No cut	18.2		21.1		24.7		26.7		32.4		34.2		36.1		37.2		39
			Vglut3 Cre + mcherry	5	Left Ear	16.4		19.9		24.8		26.6		30.9		34.9		35.2		37.4		37.8
			Vglut3 Cre + mcherry	6	Right Ear	17.2		20.4		23.4		26.5		30.3		33.3		36.7		35.6		37
			Vglut3 Cre + HM3Dq	7	No cut	18.5		22		24.4		27.4		30.4		30.4		33.2		36.9		38.2
			Vglut3 Cre + HM3Dq	8	Left Ear	14.9		21.3		23.6		28.1		31.2		33.5		35.6		38.2		38.9
			Vglut3 Cre + HM3Dq	9	Right Ear	16.6		20.9		24.2		27.6		30.8		32.9		34.5		37.4		38.1
			Vglut3 Cre + HM3Dq	10	No cut	16.2		21.1		23.6		26.9		31.4		34.2		36		38.5		39.9
			Vglut3 Cre + HM3Dq	11	Left Ear	18.3		22.3		25.6		28.2		32		35.1		36.8		38.2		40.2
			Vglut3 Cre + HM3Dq	12	Right Ear	17.7		20.2		24.2		27.4		30.6		33.2		35.2		37.9		38.3
				Curative Approach	Pre CNO					CNO														SALINE
			Genotype plus virus		-5	-4	-3	-2	-1	Day 1	Day 2	Day 3	Day 4	Day 5	Day 6	Day 7	Day 8	Day 9	Day 10	Day 11	Day 12	Day 13	Day 14	Day 15	Day 16	Day 17	Day 18	Day 19	Day 20	Day 21
			Vglut3 Cre + mcherry	1	38.8	38.9	39.1	39.2	39.4	39.5	39.5	39.4	39.6	39.7	39.8	39.9	40	39.9	39.7	40.1	40.2	40.3	40.4	40.4	40.3	40.2	40	39.9	40	40.1
			Vglut3 Cre + mcherry	2	39.2	39.1	39.3	39.4	39.6	39.5	39.4	39.5	39.7	39.9	40.1	40	40	39.8	40.2	40.3	40	40.1	39.9	39.9	40.1	40.3	40.2	40	40.3	40.3
			Vglut3 Cre + mcherry	3	38.7	38.8	39	39	39.2	39.3	39.6	39.7	39.6	39.8	39.6	39.8	40.1	40.2	40	39.9	40.2	40.4	40.6	40.5	40.5	40.2	40.1	40.1	39.7	39.5
			Vglut3 Cre + mcherry	4	39	39.1	39.1	39.2	39.3	39.4	39.7	39.9	40.1	40.3	40.4	40.2	40.3	40.1	39.9	40.1	39.8	40.1	40.3	40.1	40.3	40.3	40.4	40.2	40	39.9
			Vglut3 Cre + mcherry	5	37.8	37.9	38.1	38	38.1	38.3	38.1	38.4	38.8	39.1	39.4	39.3	39.5	39.4	39.7	39.6	40	39.7	40.1	40.4	40.1	39.9	40.2	40.5	39.8	39.7
			Vglut3 Cre + mcherry	6	37	37.3	37.5	37.7	38.2	38.1	38.3	38.5	38.6	39	39.1	39.4	39.2	39.6	39.5	39.6	39.8	40	40.1	40.2	40.3	40.5	40.6	40.5	40.7	40.5
			Vglut3 Cre + HM3Dq	7	38.2	38.3	38.4	38.2	38.3	38.1	37.9	37.9	37.7	37.5	37.4	37.2	37.1	37.2	36.9	37	37.1	36.8	36.9	37.2	37.9	38.5	38.7	38.8	39.4	39.7
			Vglut3 Cre + HM3Dq	8	38.9	38.7	39.4	39.9	40.1	39.8	39.4	39.2	38.8	38.5	38.3	38.2	38	37.9	37.7	37.9	37.8	38.1	38	38.5	38.8	39.1	39.4	39.6	39.7	40.1
			Vglut3 Cre + HM3Dq	9	38.1	38.3	38.5	38.6	38.7	38.4	38.3	38	37.9	37.7	37.5	37.4	37.3	37.1	36.9	36.8	37.1	37	36.9	37.9	38.4	38.8	39.1	39.3	39.8	39.6
			Vglut3 Cre + HM3Dq	10	39.9	40.1	40.1	40.2	40.3	40.1	39.8	39.5	39.2	39	38.7	38.4	38.2	38	37.8	37.7	37.6	37.7	37.6	37.9	38.6	39	39.2	39.4	39.6	39.8
			Vglut3 Cre + HM3Dq	11	40.2	40.2	40.3	40.4	40.5	40.1	39.9	39.2	38.9	38.6	38.5	38.2	38.2	37.9	37.8	37.9	37.7	38	37.7	37.9	38.4	38.7	39.1	39.6	39.8	40
			Vglut3 Cre + HM3Dq	12	38.3	38.5	38.7	38.8	38.9	38.6	38.2	37.9	37.6	37.5	37.3	37.1	37.1	37.4	37.2	37.3	37.1	37	36.9	37.1	37.7	38.2	38.5	38.9	39.3	39.5
				Average Ctrl	38.4167	38.5167	38.6833	38.75	38.9667	39.0167	39.1	39.2333	39.4	39.6333	39.7333	39.7667	39.85	39.8333	39.8333	39.9333	40	40.1	40.2333	40.25	40.2667	40.2333	40.25	40.2	40.0833	40
				Average HM3	38.9333	39.0167	39.2333	39.35	39.4667	39.1833	38.9167	38.6167	38.35	38.1333	37.95	37.75	37.65	37.5833	37.3833	37.4333	37.4	37.4333	37.3333	37.75	38.3	38.7167	39	39.2667	39.6	39.7833
				SEM Cre -	0.844788	0.744088	0.716705	0.714843	0.647045	0.640052	0.707107	0.631401	0.576194	0.496655	0.471876	0.350238	0.413521	0.301109	0.250333	0.287518	0.178885	0.244949	0.250333	0.225832	0.150555	0.196638	0.216795	0.252982	0.365605	0.374166
				Sem Cre+	0.913601	0.89088	0.828654	0.928978	0.94163	0.915241	0.884119	0.757408	0.694982	0.647045	0.61887	0.578792	0.539444	0.397073	0.435507	0.471876	0.334664	0.568038	0.492612	0.520577	0.419524	0.33116	0.334664	0.34448	0.209762	0.231661

## Sheet: Panel C
	Virus	H3 DREADDS	0.5 uL	August 10 2019	Coordinates to lambda: 0.0 ML, 0.0AP, -2.8DV
	Location	DRN		Start	Injection Habituation		2 weeks
	Mouse Line	Vglut3 Cre	Females		CNO	3 mg/kg
	Data type	Food intake	grams
	Genotype plus virus			BW	Food	Food 24h	FI
	Vglut3 Cre + mcherry	1	No cut	39.5	80.95	77.64	3.31
	Vglut3 Cre + mcherry	2	Left Ear	39.5	75.67	72.02	3.65
	Vglut3 Cre + mcherry	3	Right Ear	39.3	82.32	78.98	3.34
	Vglut3 Cre + mcherry	4	No cut	39.4	84.54	81.42	3.12
	Vglut3 Cre + mcherry	5	Left Ear	38.3	86.17	82.5	3.67
	Vglut3 Cre + mcherry	6	Right Ear	38.1	88.7	84.82	3.88
	Vglut3 Cre + HM3Dq	7	No cut	38.1	78.56	75.67	2.89
	Vglut3 Cre + HM3Dq	8	Left Ear	39.8	79.43	76.41	3.02
	Vglut3 Cre + HM3Dq	9	Right Ear	38.4	82.34	79.55	2.79
	Vglut3 Cre + HM3Dq	10	No cut	40.1	80.9	77.8	3.1
	Vglut3 Cre + HM3Dq	11	Left Ear	40.1	81.11	78.12	2.99
	Vglut3 Cre + HM3Dq	12	Right Ear	38.6	82.34	79.22	3.12

## Sheet: Panel D
	Virus	H3 DREADDS	0.5 uL	August 10 2019	Coordinates to lambda: 0.0 ML, 0.0AP, -2.8DV
	Location	DRN		Start	Injection Habituation		2 weeks
	Mouse Line	Vglut3 Cre	Females		CNO	3 mg/kg
	Variable	Thermogenesis	BAT IPT300
		Celsius
				Basal	2h post CNO
	Genotype plus virus	Id foot		IBAT TEMP	IBAT TEMP	Delta
	Vglut3 Cre + mcherry	1	No cut	37.7	37.5	-0.2
	Vglut3 Cre + mcherry	2	Left Ear	37.9	37.9	0
	Vglut3 Cre + mcherry	3	Right Ear	38.1	38.3	0.2
	Vglut3 Cre + mcherry	4	No cut	37.1	37.4	0.3
	Vglut3 Cre + mcherry	5	Left Ear	38.3	38.1	-0.2
	Vglut3 Cre + mcherry	6	Right Ear	37.8	37.5	-0.3
	Vglut3 Cre + HM3Dq	7	No cut	38.3	38.6	0.3
	Vglut3 Cre + HM3Dq	8	Left Ear	38.4	38.4	0
	Vglut3 Cre + HM3Dq	9	Right Ear	37.5	37.6	0.1
	Vglut3 Cre + HM3Dq	10	No cut	37.7	37.8	0.1
	Vglut3 Cre + HM3Dq	11	Left Ear	38.3	38.1	-0.2
	Vglut3 Cre + HM3Dq	12	Right Ear	37.7	37.9	0.2
