# Supplementary material for: Pharmacological targeting of glutamatergic neurons within the brainstem for weight reduction
Source: Nat Metab. 2022 Nov 21;4(11):1495–513. doi: 10.1038/s42255-022-00677-8 (PMC9684079; doi:10.1038/s42255-022-00677-8)
Supplement: Source Data Extended Data Fig. 5 — Statistical Source Data [file 42255_2022_677_MOESM15_ESM.xlsx]

## Sheet: Panel D
	ISH-Studies DRN	Probes	c1	Dapi		RNAScope
			c2	receptor
	VGlut2 Cre Mice	C57Bl/6J	c3	vglut3
	Region	DRN
	RNAScope	Number of cells
	Slices Measured	9 per mice
		GPCR4	Vglut3	Collocalization	percentatge
	Mice 1	240	241	79	32.7801
	Mice 2	222	233	101	43.3476
	Mice 3	207	241	110	45.6432
		Calcitonin	Vglut3	Collocalization
	Mice 1	327	297	188	63.2997
	Mice 2	285	311	224	72.0257
	Mice 3	300	282	201	71.2766
		HCRT1	Vglut3	Collocalization
	Mice 1	214	281	144	51.2456
	Mice 2	192	293	161	54.9488
	Mice 3	233	301	108	35.8804

## Sheet: Panel F
	Drug testing to proof GENSAT experiments			Calcr	Gs receptor	Agonism	Salmon calcitonin
				Hcrtr1	?	Agonism/Antagonism	Suvorrexant (H1/H2 antg), Orexin H1 agonist, SB-334867 (H1 antg)
	2017-09-01
		Saline
		Body weight	Initial food	Food 1 h	Food Intake 1 h	Food 2 h	Food Intake 2 h	Food 4 h	Food intake 4 h
	C57 bl6 1	25.5	75.62	75.06	0.56	74.7	0.92	73.95	1.67
	C57 bl6 2	24.7	75.68	75.23	0.45	74.83	0.85	74.26	1.42
	C57 bl6 3	24.8	74.35	73.94	0.41	73.45	0.9	72.8	1.55
	C57 bl6 4	25.6	77.81	77.42	0.39	77.05	0.76	76.2	1.61
	C57 bl6 5	27.2	76.22	75.67	0.55	75.52	0.7	74.66	1.56
		s-CT
		Body weight	Initial food	Food 1 h	Food Intake 1 h	Food 2 h	Food Intake 2 h	Food 4 h	Food intake 4 h
	C57 bl6 6	26.5	75.34	75.11	0.23	75	0.34	74.14	1.2
	C57 bl6 7	26.4	75.13	75.01	0.12	74.68	0.45	74.22	0.91
	C57 bl6 8	25.9	76.14	76	0.14	75.91	0.23	75.2	0.94
	C57 bl6 9	25.8	74.18	73.87	0.31	73.73	0.45	73.08	1.1
	C57 bl6 10	24.2	73.89	73.7	0.19	73.52	0.37	73.13	0.76
		Saline
		Body weight	Initial food	Food 1 h	Food Intake 1 h	Food 2 h	Food Intake 2 h	Food 4 h	Food intake 4 h
	C57 bl6 1	24.8	77.54	77.31	0.23	76.87	0.67	75.65	1.89
	C57 bl6 2	26.7	76.22	75.81	0.41	75.44	0.78	74.22	2
	C57 bl6 3	25.2	71.82	71.57	0.25	70.91	0.91	69.88	1.94
	C57 bl6 4	25.9	74.47	74.07	0.4	73.53	0.94	72.71	1.76
	C57 bl6 5	26.4	73.82	73.43	0.39	72.84	0.98	72.37	1.45
		Suvorrexant
		Body weight	Initial food	Food 1 h	Food Intake 1 h	Food 2 h	Food Intake 2 h	Food 4 h	Food intake 4 h
	C57 bl6 6	27.2	74.46	74.36	0.1	74.15	0.31	73.3	1.16
	C57 bl6 7	26.1	73.81	73.69	0.12	73.58	0.23	72.72	1.09
	C57 bl6 8	26.5	75.56	75.34	0.22	74.78	0.78	73.67	1.89
	C57 bl6 9	25.6	77.19	77.05	0.14	76.92	0.27	75.98	1.21
	C57 bl6 10	24.6	72.34	72.17	0.17	71.95	0.39	71.23	1.11
		Orexin
		Body weight	Initial food	Food 1 h	Food Intake 1 h	Food 2 h	Food Intake 2 h	Food 4 h	Food intake 4 h
	C57 bl6 11	27.4	75.42	75.27	0.15	74.71	0.71	73.31	2.11
	C57 bl6 12	25.8	77.81	77.57	0.24	76.86	0.95	75.8	2.01
	C57 bl6 13	26.3	73.24	72.93	0.31	72.22	1.02	71.39	1.85
	C57 bl6 14	27.3	75.56	75.42	0.14	74.52	1.04	73.99	1.57
	C57 bl6 15	26.9	73.67	73.38	0.29	72.85	0.82	71.91	1.76
		SB-334867
		Body weight	Initial food	Food 1 h	Food Intake 1 h	Food 2 h	Food Intake 2 h	Food 4 h	Food intake 4 h
	C57 bl6 16	26.1	72.58	72.53	0.05	72.25	0.33	71.57	1.01
	C57 bl6 17	27	74.14	74.05	0.09	73.84	0.3	73.16	0.98
	C57 bl6 18	26.3	75.35	75.23	0.12	75.12	0.23	74.01	1.34
	C57 bl6 19	26.6	76.19	76.12	0.07	75.3	0.89	75.16	1.03
	C57 bl6 20	27.4	72.38	72.26	0.12	72.04	0.34	71.53	0.85
