# Supplementary material for: Pharmacological targeting of glutamatergic neurons within the brainstem for weight reduction
Source: Nat Metab. 2022 Nov 21;4(11):1495–513. doi: 10.1038/s42255-022-00677-8 (PMC9684079; doi:10.1038/s42255-022-00677-8)
Supplement: Source Data Extended Data Fig. 6 — Statistical Source Data [file 42255_2022_677_MOESM16_ESM.xlsx]

## Sheet: Panel B
	Preventive Studies Intra DRN	September 2nd 2019		Body weight		in grams
	Cannulated		dose
	Drugs	s-CT	30ng
		SB-334867	250ng
		acsf
	mouse #	Treatment	BW 0	BW D1	BW D2	BW D3	BW D4	BW D5	BW D6	BW D7	BW D8	BW D9	BW D10	BW D11	BW D12	BW D13	BW D14	BW D15	BW D16	BW D17	BW D18	BW D19	BW D20	BW D21
	1	Calcitonin	28.7	28.6	28.7	28.9	29.1	29.3	29.5	29.7	29.5	29.9	30.1	30.3	30.3	30.1	30.2	30.5	30.8	31.2	31.5	31.6	31.8	32
	2	Calcitonin	26.6	26.5	26.7	26.5	26.7	26.9	27.1	27.4	27.6	27.8	28	28.2	28.1	28	28.4	28.7	29	29.4	29.7	29.8	30	30.2
	3	Calcitonin	30.2	30.2	30.3	30.4	30.2	30	30.2	30.5	30.3	30	30	30.2	30.2	30.1	30.4	30.6	30.9	31.3	31.5	31.4	31.5	31.7
	4	Calcitonin	29	29.1	29.2	29.3	29.4	29.2	29.5	29.7	30	30.3	30.1	30.3	30.1	30	30.2	30.4	30.6	30.9	31	31.1	31.3	31.5
	5	Calcitonin	24.4	24.5	24.6	24.8	25	25.5	25.9	25.6	25.8	26.1	26.3	26.7	26.5	26.7	26.9	27.2	27.7	28	28.3	28.7	28.9	29.1
	6	Orexin	24	24.2	24.3	24.5	24.7	25	25.2	25.7	26	26.4	26.6	26.7	26.5	26.8	27.1	27.5	27.9	28.1	28.4	28.6	28.8	28.9
	7	Orexin	26.8	26.4	26.6	26.7	26.9	27.1	27.5	28.1	28.4	28.7	28.5	28.6	28.7	28.9	29	29.4	29.6	29.8	29.9	30.1	30.3	30.4
	8	Orexin	30.2	30	30.1	30.2	30.4	30.8	30.7	30.7	30.6	30.9	30.8	31	31.1	31.4	31.5	31.8	32	32.5	32.6	32.8	33	33.1
	9	Orexin	31.3	31.1	31	31.3	31.5	31.2	31.4	31.2	31.5	31.4	31.3	31.1	31	31.2	31	31.3	31.5	31.8	32	32.2	32.4	32.5
	10	Orexin	26	26.2	26.4	26.6	26.7	27.1	27.3	27.5	27.9	28.1	28.3	28.1	28	28.3	28.1	28.6	28.8	28.7	29	29.3	29.5	29.7
	11	saline	30.6	30.7	30.9	31.1	31.3	31.7	32	32.1	32.4	32.3	32.6	32.7	32.7	32.8	33.2	33.3	33.3	33.5	33.7	33.6	33.8	33.9
	12	saline	28.6	28.7	28.9	29.3	29.5	29.8	30.1	30.3	30.6	30.8	31	31.3	31.6	31.9	32.1	32.3	32.6	32.7	32.9	33.2	33.3	33.4
	13	saline	27.1	27.2	27.4	27.6	27.7	27.9	28.2	28.6	28.6	28.9	29.4	29.6	29.6	29.9	30.4	30.7	30.9	31	31.1	31.3	31.4	31.7
	14	saline	27.3	27.7	27.9	28.1	28.5	28.9	29.4	29.8	30.2	30.5	30.8	30.9	31.2	31.3	31.6	32	32.2	32.4	32.6	32.8	32.9	32.8
	15	saline	28	28.3	28.2	28.5	28.8	29.1	29.4	29.5	29.8	30.1	30.4	30.6	30.9	31.1	31.3	31.6	31.7	31.9	32.2	32.4	32.6	32.7
	average	calcitonin	27.78	27.78	27.9	27.98	28.08	28.18	28.44	28.58	28.64	28.82	28.9	29.14	29.04	28.98	29.22	29.48	29.8	30.16	30.4	30.52	30.7	30.9
		orexin	27.66	27.58	27.68	27.86	28.04	28.24	28.42	28.64	28.88	29.1	29.1	29.1	29.06	29.32	29.34	29.72	29.96	30.18	30.38	30.6	30.8	30.92
		saline	28.32	28.52	28.66	28.92	29.16	29.48	29.82	30.06	30.32	30.52	30.84	31.02	31.2	31.4	31.72	31.98	32.14	32.3	32.5	32.66	32.8	32.9
	desvest	calcitonin	2.29172	2.2731	2.25942	2.2775	2.16032	1.89921	1.84337	2.02904	1.90342	1.81576	1.70734	1.63187	1.6876	1.55788	1.53036	1.49566	1.40535	1.42934	1.38564	1.23572	1.21861	1.21861
		orexin	3.02457	2.87089	2.78873	2.80767	2.81922	2.66515	2.57624	2.29303	2.19704	2.06034	1.9352	1.91181	1.98318	1.96392	1.87697	1.81025	1.75014	1.91494	1.84445	1.8262	1.8262	1.80887
		saline	1.40606	1.34611	1.36492	1.36821	1.35941	1.41492	1.39714	1.2973	1.38275	1.22963	1.16103	1.13004	1.12472	1.06771	1.03296	0.952365	0.907193	0.930054	0.956556	0.882043	0.902774	0.827647
	SEM	calcitonin	1.02489	1.01656	1.01045	1.01853	0.966126	0.849353	0.824379	0.907414	0.851234	0.812034	0.763544	0.729794	0.754718	0.696707	0.684398	0.66888	0.62849	0.639218	0.619677	0.55263	0.544977	0.544977
		orexin	1.35263	1.2839	1.24716	1.25563	1.26079	1.19189	1.15213	1.02548	0.982548	0.921412	0.865448	0.854985	0.886905	0.878294	0.839405	0.809568	0.782688	0.856388	0.824864	0.816701	0.816701	0.80895
		saline	0.628808	0.601997	0.61041	0.611882	0.607947	0.632772	0.62482	0.580172	0.618385	0.549909	0.51923	0.505371	0.502991	0.477493	0.461952	0.425911	0.405709	0.415933	0.427785	0.394462	0.403733	0.370135

## Sheet: Panel C
	Preventive Studies Intra DRN	September 2nd 2019		Body weight gain		in grams
	Cannulated		dose
	Drugs	s-CT	30ng
		SB-334867	250ng
		acsf
	mouse #	Treatment	BW 0	BW D1	BW D2	BW D3	BW D4	BW D5	BW D6	BW D7	BW D8	BW D9	BW D10	BW D11	BW D12	BW D13	BW D14	BW D15	BW D16	BW D17	BW D18	BW D19	BW D20	BW D21
	1	Calcitonin	0	-0.1	0	0.2	0.4	0.6	0.8	1	0.8	1.2	1.4	1.6	1.6	1.4	1.5	1.8	2.1	2.5	2.8	2.9	3.1	3.3
	2	Calcitonin	0	-0.1	0.1	-0.1	0.1	0.3	0.5	0.8	1	1.2	1.4	1.6	1.5	1.4	1.8	2.1	2.4	2.8	3.1	3.2	3.4	3.6
	3	Calcitonin	0	0	0.1	0.2	0	-0.2	0	0.3	0.1	-0.2	-0.2	0	0	-0.1	0.2	0.4	0.7	1.1	1.3	1.2	1.3	1.5
	4	Calcitonin	0	0.1	0.2	0.3	0.4	0.2	0.5	0.7	1	1.3	1.1	1.3	1.1	1	1.2	1.4	1.6	1.9	2	2.1	2.3	2.5
	5	Calcitonin	0	0.1	0.2	0.4	0.6	1.1	1.5	1.2	1.4	1.7	1.9	2.3	2.1	2.3	2.5	2.8	3.3	3.6	3.9	4.3	4.5	4.7
	6	Orexin	0	0.2	0.3	0.5	0.7	1	1.2	1.7	2	2.4	2.6	2.7	2.5	2.8	3.1	3.5	3.9	4.1	4.4	4.6	4.8	4.9
	7	Orexin	0	-0.4	-0.2	-0.1	0.1	0.3	0.7	1.3	1.6	1.9	1.7	1.8	1.9	2.1	2.2	2.6	2.8	3	3.1	3.3	3.5	3.6
	8	Orexin	0	-0.2	-0.1	0	0.2	0.6	0.5	0.5	0.4	0.7	0.6	0.8	0.9	1.2	1.3	1.6	1.8	2.3	2.4	2.6	2.8	2.9
	9	Orexin	0	-0.2	-0.3	0	0.2	-0.1	0.1	-0.1	0.2	0.1	0	-0.2	-0.3	-0.1	-0.3	0	0.2	0.5	0.7	0.9	1.1	1.2
	10	Orexin	0	0.2	0.4	0.6	0.7	1.1	1.3	1.5	1.9	2.1	2.3	2.1	2	2.3	2.1	2.6	2.8	2.7	3	3.3	3.5	3.7
	11	saline	0	0.1	0.3	0.5	0.7	1.1	1.4	1.5	1.8	1.7	2	2.1	2.1	2.2	2.6	2.7	2.7	2.9	3.1	3	3.2	3.3
	12	saline	0	0.1	0.3	0.7	0.9	1.2	1.5	1.7	2	2.2	2.4	2.7	3	3.3	3.5	3.7	4	4.1	4.3	4.6	4.7	4.8
	13	saline	0	0.1	0.3	0.5	0.6	0.8	1.1	1.5	1.5	1.8	2.3	2.5	2.5	2.8	3.3	3.6	3.8	3.9	4	4.2	4.3	4.6
	14	saline	0	0.4	0.6	0.8	1.2	1.6	2.1	2.5	2.9	3.2	3.5	3.6	3.9	4	4.3	4.7	4.9	5.1	5.3	5.5	5.6	5.5
	15	saline	1	1	0.9	1.2	1.5	1.8	2.1	2.2	2.5	2.8	3.1	3.3	3.6	3.8	4	4.3	4.4	4.6	4.9	5.1	5.3	5.4
	average	calcitonin	0	0	0.12	0.2	0.3	0.4	0.66	0.8	0.86	1.04	1.12	1.36	1.26	1.2	1.44	1.7	2.02	2.38	2.62	2.74	2.92	3.12
		orexin	0	-0.08	0.02	0.2	0.38	0.58	0.76	0.98	1.22	1.44	1.44	1.44	1.4	1.66	1.68	2.06	2.3	2.52	2.72	2.94	3.14	3.26
		saline	0.2	0.34	0.48	0.74	0.98	1.3	1.64	1.88	2.14	2.34	2.66	2.84	3.02	3.22	3.54	3.8	3.96	4.12	4.32	4.48	4.62	4.72
	desvest	calcitonin	0	0.1	0.083666	0.187083	0.244949	0.484768	0.550454	0.339116	0.477493	0.723187	0.791833	0.844393	0.789303	0.868907	0.844393	0.888819	0.962808	0.941807	1.00349	1.16748	1.20083	1.20083
		orexin	0	0.268328	0.311448	0.324037	0.294958	0.496991	0.497996	0.756307	0.85557	0.988939	1.11041	1.14586	1.11355	1.14149	1.2775	1.33342	1.38924	1.31225	1.34425	1.35019	1.35019	1.35757
		saline	0.447214	0.391152	0.268328	0.288097	0.370135	0.4	0.444972	0.449444	0.559464	0.646529	0.61887	0.60663	0.746324	0.736206	0.658027	0.761577	0.820366	0.825833	0.849706	0.962808	0.941807	0.881476
	SEM	calcitonin	0	0.0447214	0.0374166	0.083666	0.109545	0.216795	0.246171	0.151658	0.213542	0.323419	0.354119	0.377624	0.352987	0.388587	0.377624	0.397492	0.430581	0.421189	0.448776	0.522111	0.537029	0.537029
		orexin	0	0.12	0.139284	0.144914	0.131909	0.222261	0.222711	0.338231	0.382623	0.442267	0.496588	0.512445	0.497996	0.51049	0.571314	0.596322	0.621289	0.586856	0.601166	0.603821	0.603821	0.607124
		saline	0.2	0.174929	0.12	0.128841	0.165529	0.178885	0.198997	0.200998	0.2502	0.289137	0.276767	0.271293	0.333766	0.329242	0.294279	0.340588	0.366879	0.369324	0.38	0.430581	0.421189	0.394208

## Sheet: Panel D
	Preventive Studies Intra DRN	September 2nd 2019		Body weight gain last day of treatment				in grams
	Cannulated		dose
	Drugs	s-CT	30ng
		SB-334867	250ng
		acsf
	mouse #	Treatment	BW 0	BW D1	BW D2	BW D3	BW D4	BW D5	BW D6	BW D7	BW D8	BW D9	BW D10	BW D11	BW D12	BW D13	BW D14
	1	Calcitonin	0	-0.1	0	0.2	0.4	0.6	0.8	1	0.8	1.2	1.4	1.6	1.6	1.4	1.5
	2	Calcitonin	0	-0.1	0.1	-0.1	0.1	0.3	0.5	0.8	1	1.2	1.4	1.6	1.5	1.4	1.8
	3	Calcitonin	0	0	0.1	0.2	0	-0.2	0	0.3	0.1	-0.2	-0.2	0	0	-0.1	0.2
	4	Calcitonin	0	0.1	0.2	0.3	0.4	0.2	0.5	0.7	1	1.3	1.1	1.3	1.1	1	1.2
	5	Calcitonin	0	0.1	0.2	0.4	0.6	1.1	1.5	1.2	1.4	1.7	1.9	2.3	2.1	2.3	2.5
	6	Orexin	0	0.2	0.3	0.5	0.7	1	1.2	1.7	2	2.4	2.6	2.7	2.5	2.8	3.1
	7	Orexin	0	-0.4	-0.2	-0.1	0.1	0.3	0.7	1.3	1.6	1.9	1.7	1.8	1.9	2.1	2.2
	8	Orexin	0	-0.2	-0.1	0	0.2	0.6	0.5	0.5	0.4	0.7	0.6	0.8	0.9	1.2	1.3
	9	Orexin	0	-0.2	-0.3	0	0.2	-0.1	0.1	-0.1	0.2	0.1	0	-0.2	-0.3	-0.1	-0.3
	10	Orexin	0	0.2	0.4	0.6	0.7	1.1	1.3	1.5	1.9	2.1	2.3	2.1	2	2.3	2.1
	11	saline	0	0.1	0.3	0.5	0.7	1.1	1.4	1.5	1.8	1.7	2	2.1	2.1	2.2	2.6
	12	saline	0	0.1	0.3	0.7	0.9	1.2	1.5	1.7	2	2.2	2.4	2.7	3	3.3	3.5
	13	saline	0	0.1	0.3	0.5	0.6	0.8	1.1	1.5	1.5	1.8	2.3	2.5	2.5	2.8	3.3
	14	saline	0	0.4	0.6	0.8	1.2	1.6	2.1	2.5	2.9	3.2	3.5	3.6	3.9	4	4.3
	15	saline	1	1	0.9	1.2	1.5	1.8	2.1	2.2	2.5	2.8	3.1	3.3	3.6	3.8	4
	average	calcitonin	0	0	0.12	0.2	0.3	0.4	0.66	0.8	0.86	1.04	1.12	1.36	1.26	1.2	1.44
		orexin	0	-0.08	0.02	0.2	0.38	0.58	0.76	0.98	1.22	1.44	1.44	1.44	1.4	1.66	1.68
		saline	0.2	0.34	0.48	0.74	0.98	1.3	1.64	1.88	2.14	2.34	2.66	2.84	3.02	3.22	3.54
	desvest	calcitonin	0	0.1	0.083666	0.187083	0.244949	0.484768	0.550454	0.339116	0.477493	0.723187	0.791833	0.844393	0.789303	0.868907	0.844393
		orexin	0	0.268328	0.311448	0.324037	0.294958	0.496991	0.497996	0.756307	0.85557	0.988939	1.11041	1.14586	1.11355	1.14149	1.2775
		saline	0.447214	0.391152	0.268328	0.288097	0.370135	0.4	0.444972	0.449444	0.559464	0.646529	0.61887	0.60663	0.746324	0.736206	0.658027
	SEM	calcitonin	0	0.0447214	0.0374166	0.083666	0.109545	0.216795	0.246171	0.151658	0.213542	0.323419	0.354119	0.377624	0.352987	0.388587	0.377624
		orexin	0	0.12	0.139284	0.144914	0.131909	0.222261	0.222711	0.338231	0.382623	0.442267	0.496588	0.512445	0.497996	0.51049	0.571314
		saline	0.2	0.174929	0.12	0.128841	0.165529	0.178885	0.198997	0.200998	0.2502	0.289137	0.276767	0.271293	0.333766	0.329242	0.294279
