# Supplementary material for: Pharmacological targeting of glutamatergic neurons within the brainstem for weight reduction
Source: Nat Metab. 2022 Nov 21;4(11):1495–513. doi: 10.1038/s42255-022-00677-8 (PMC9684079; doi:10.1038/s42255-022-00677-8)
Supplement: Source Data Extended Data Fig. 7 — Statistical Source Data [file 42255_2022_677_MOESM17_ESM.xlsx]

## Sheet: Panel B
	Preventive Studies ICV	August 7th 2019		Body weight gain last day of treatment				in grams
	Cannulated		dose
	Drugs	s-CT	300ng
		SB-334867	2.5 ug
		acsf
	Dose Angiotensin (Ang II)	2ng
	Assessment	30 min drinking response
		Water initial	Water 30 min	Drinking Response	Body weight	Water initial	Water 30 min	Drinking Response
				2022-07-20				2022-07-21
	Mouse ID			ACSF				Ang II
	1	20	19.66	0.34	34.8	20	19.91	0.09
	2	20	19.73	0.27	35.5	20	19.89	0.11
	12	20	19.8	0.2	37.1	20	19.93	0.07
	13	20	19.64	0.36	34.7	20	19.97	0.03
	6	20	19.71	0.29	33.8	20	19.86	0.14
	15	20	19.55	0.45	35.7	20	19.95	0.05
	9	20	19.73	0.27	34.8	20	19.91	0.09
		Water initial	Water 30 min	Drinking Response	Body weight	Water initial	Water 30 min	Drinking Response
				2022-07-20				2022-07-21
				Ang II				ACSF
	11	20	19.83	0.17	36.5	20	19.71	0.29
	3	20	19.82	0.18	35.4	20	19.61	0.39
	8	20	19.98	0.02	34.6	20	19.78	0.22
	10	20	19.86	0.14	38	20	19.73	0.27
	4	20	19.93	0.07	37.7	20	19.7	0.3
	5	20	19.96	0.04	34.8	20	19.76	0.24
	14	Clogged

## Sheet: Panel C
	Preventive Studies ICV	August 7th 2019		Body weight gain last day of treatment				in grams
	Cannulated		dose
	Drugs	s-CT	300ng
		SB-334867	2.5 ug
		acsf
																						2019-08-05	2019-08-06	2019-08-07
	mouse #	Treatment	BW 0	BW D1	BW D2	BW D3	BW D4	BW D5	BW D6	BW D7	BW D8	BW D9	BW D10	BW D11	BW D12	BW D13	BW D14	BW D15	BW D16	BW D17	BW D18	BW D19	BW D20	BW D21
	1	Calcitonin	25	25.1	26.3	27.5	26.7	26.9	25.7	24.3	23.8	25.2	24.9	24.3	24.4	24.8	24.6	25.5	26.2	26.7	27.4	28.2	28.6	29	1 (2L)
	2	Orexin	27	27.6	27.8	27.6	27.4	27.2	27	27.1	27.3	27.1	26.9	26.9	26.8	27.1	27.2	27.4	27.8	28.1	28.3	28.5	28.5	28.9
	12	Calcitonin	30.5	28.2	29.5	29.7	29.9	30.7	29.1	28	28.2	28.6	29.3	27.6	28	27.9	27.4	27.9	27.8	28.1	28.3	28.7	29	29.7
	13	Orexin	29.1	29.2	28.4	28.4	28.4	29.2	28.7	28.1	28.2	28.3	28.7	28.1	28.2	29.9	29.8	30.8	30.9	31.8	32.4	33	33.8	33.9
	6	Orexin	20.3	20.7	21	20.9	20.4	20.7	20	20.5	21.6	22.2	22.3	22.8	23	23.3	23.6	24.4	25.8	27	27.5	28.1	29	29.5
	15	Calcitonin	24.5	25.3	24.9	24.6	24.7	25.4	23	23.5	23.3	23.9	24.1	23.5	24.4	24.6	25.2	25.5	25	25.5	26	26.1	26.8	27.3
	9	Orexin	27.4	28.4	28.5	28.4	28.4	29.8	29.4	29.9	30	30.3	30.8	29.5	30.1	30.2	30.4	31.7	32.4	33.3	33.7	34	34.7	35.3
	11	Calcitonin	27.5	27.9	28.2	28.1	28	28.9	24.7	24.9	25.3	26.2	26	25.6	26.3	25.8	26.1	26.2	25.6	26	26.2	26.4	26.8	27.5
	3	Orexin	26.1	27.1	23	24.2	24.9	25.4	23	23.7	24.2	24.7	24.9	24.7	25.1	25.8	26.2	26.8	26.9	27.4	28.4	28.7	29.2	29.6
	8	Calcitonin	24.7	25.5	26.9	28.1	28.1	29.2	28.4	28.7	29.1	28.7	27.5	27.9	28.4	28.7	29	29.8	29.1	29.5	30	30.2	30.2	31.1
	10	saline	27.8	27.6	28.1	28.7	29.2	29.5	29.3	29.6	29.8	30.1	30.5	31.3	28.9	32.2	32.2	32.8	33.2	33.6	33.8	34.3	35	35.8
	4	saline	27.3	25.2	27	26.7	26.9	27.8	27.1	28	28.1	27.7	28.1	28.9	28.6	29.2	29.4	29.9	29.6	30.1	30.4	30.6	31.5	32.1	4 (L)
	5	saline	27.3	28.4	28.8	29.2	30	30.2	30.5	31.1	31.3	31.5	31.9	32.6	33	33.3	33.4	34.4	34.1	34.2	34.4	34.5	35.5	36.2
	14	saline	26.7	28	27.9	29	29	28.9	29	29.2	29.2	29.4	29.6	29.9	29.8	30.3	30.6	31.3	31.2	31.5	31.7	31.8	32	32.2
	average	calcitonin	26.44	26.4	27.16	27.6	27.48	28.22	26.18	25.88	25.94	26.52	26.36	25.78	26.3	26.36	26.46	26.98	26.74	27.16	27.58	27.92	28.28	28.92
		orexin	25.98	26.6	25.74	25.9	25.9	26.46	25.62	25.86	26.26	26.52	26.72	26.4	26.64	27.26	27.44	28.22	28.76	29.52	30.06	30.46	31.04	31.44
		saline	27.275	27.3	27.95	28.4	28.775	29.1	28.975	29.475	29.6	29.675	30.025	30.675	30.075	31.25	31.4	32.1	32.025	32.35	32.575	32.8	33.5	34.075
	desvest	calcitonin	2.57255	1.51658	1.76579	1.86548	1.92666	2.07774	2.54892	2.32207	2.60058	2.10879	2.08038	1.95115	1.90526	1.85014	1.76862	1.85661	1.68167	1.6334	1.64378	1.69617	1.47377	1.58177
		orexin	3.35664	3.39338	3.49686	3.28938	3.39116	3.65759	4.004	3.75073	3.34634	3.15309	3.29575	2.67395	2.74099	2.89189	2.76912	3.002	2.78262	2.84377	2.7898	2.80589	2.95855	2.93905
		saline	0.45	1.43759	0.74162	1.15181	1.32256	1.01653	1.40801	1.279	1.33417	1.57982	1.59452	1.61735	2.01556	1.84481	1.75879	1.93735	2.02052	1.89473	1.8554	1.91311	2.04124	2.22916
	SEM	calcitonin	1.15048	0.678233	0.789683	0.834266	0.861626	0.929193	1.13991	1.03846	1.16301	0.94308	0.930376	0.872582	0.852056	0.827406	0.790949	0.830301	0.752064	0.730479	0.735119	0.758551	0.65909	0.70739
		orexin	1.50113	1.51756	1.56384	1.47105	1.51658	1.63573	1.79064	1.67738	1.49653	1.41011	1.47391	1.19583	1.22581	1.29329	1.23839	1.34253	1.24443	1.27177	1.24764	1.25483	1.3231	1.31438
		saline	0.225	0.718795	0.37081	0.575905	0.66128	0.508265	0.704006	0.639499	0.667083	0.78991	0.797261	0.808677	1.00778	0.922406	0.879394	0.968676	1.01026	0.947365	0.927699	0.956556	1.02062	1.11458

## Sheet: Panel D
	Preventive Studies ICV	August 7th 2019		Body weight gain last day of treatment				in grams
	Cannulated		dose
	Drugs	s-CT	300ng
		SB-334867	2.5 ug
		acsf
																						2019-08-05	2019-08-06	2019-08-07
	mouse #	Treatment	BW 0	BW D1	BW D2	BW D3	BW D4	BW D5	BW D6	BW D7	BW D8	BW D9	BW D10	BW D11	BW D12	BW D13	BW D14	BW D15	BW D16	BW D17	BW D18	BW D19	BW D20	BW D21
	1	Calcitonin	0	0.1	1.3	2.5	1.7	1.9	0.7	-0.7	-1.2	0.2	-0.1	-0.7	-0.6	-0.2	-0.4	0.5	1.2	1.7	2.4	3.2	3.6	4	1 (2L)
	2	Orexin	0	0.6	0.8	0.6	0.4	0.2	0	0.1	0.3	0.1	-0.1	-0.1	-0.2	0.1	0.2	0.4	0.8	1.1	1.3	1.5	1.5	1.9
	12	Calcitonin	0	-2.3	-1	-0.8	-0.6	0.2	-1.4	-2.5	-2.3	-1.9	-1.2	-2.9	-2.5	-2.6	-3.1	-2.6	-2.7	-2.4	-2.2	-1.8	-1.5	-0.8
	13	Orexin	0	0.1	-0.7	-0.7	-0.7	0.1	-0.4	-1	-0.9	-0.8	-0.4	-1	-0.9	0.8	0.7	1.7	1.8	2.7	3.3	3.9	4.7	4.8
	6	Orexin	0	0.4	0.7	0.6	0.1	0.4	-0.3	0.2	1.3	1.9	2	2.5	2.7	3	3.3	4.1	5.5	6.7	7.2	7.8	8.7	9.2
	15	Calcitonin	0	0.8	0.4	0.1	0.2	0.9	-1.5	-1	-1.2	-0.6	-0.4	-1	-0.1	0.1	0.7	1	0.5	1	1.5	1.6	2.3	2.8
	9	Orexin	0	1	1.1	1	1	2.4	2	2.5	2.6	2.9	3.4	2.1	2.7	2.8	3	4.3	5	5.9	6.3	6.6	7.3	7.9
	11	Calcitonin	0	0.4	0.7	0.6	0.5	1.4	-2.8	-2.6	-2.2	-1.3	-1.5	-1.9	-1.2	-1.7	-1.4	-1.3	-1.9	-1.5	-1.3	-1.1	-0.7	0
	3	Orexin	0	1	-3.1	-1.9	-1.2	-0.7	-3.1	-2.4	-1.9	-1.4	-1.2	-1.4	-1	-0.3	0.1	0.7	0.8	1.3	2.3	2.6	3.1	3.5
	8	Calcitonin	0	0.8	2.2	3.4	3.4	4.5	3.7	4	4.4	4	2.8	3.2	3.7	4	4.3	5.1	4.4	4.8	5.3	5.5	5.5	6.4
	10	saline	0	-0.2	0.3	0.9	1.4	1.7	1.5	1.8	2	2.3	2.7	3.5	1.1	4.4	4.4	5	5.4	5.8	6	6.5	7.2	8
	4	saline	0	-2.1	-0.3	-0.6	-0.4	0.5	-0.2	0.7	0.8	0.4	0.8	1.6	1.3	1.9	2.1	2.6	2.3	2.8	3.1	3.3	4.2	4.8	4 (L)
	5	saline	0	1.1	1.5	1.9	2.7	2.9	3.2	3.8	4	4.2	4.6	5.3	5.7	6	6.1	7.1	6.8	6.9	7.1	7.2	8.2	8.9
	14	saline	0	1.3	1.2	2.3	2.3	2.2	2.3	2.5	2.5	2.7	2.9	3.2	3.1	3.6	3.9	4.6	4.5	4.8	5	5.1	5.3	5.5
	average	calcitonin	0	-0.04	0.72	1.16	1.04	1.78	-0.26	-0.56	-0.5	0.08	-0.08	-0.66	-0.14	-0.08	0.02	0.54	0.3	0.72	1.14	1.48	1.84	2.48
		orexin	0	0.62	-0.24	-0.08	-0.08	0.48	-0.36	-0.12	0.28	0.54	0.74	0.42	0.66	1.28	1.46	2.24	2.78	3.54	4.08	4.48	5.06	5.46
		saline	0	0.025	0.675	1.125	1.5	1.825	1.7	2.2	2.325	2.4	2.75	3.4	2.8	3.975	4.125	4.825	4.75	5.075	5.3	5.525	6.225	6.8
	desvest	calcitonin	0	1.2973	1.18195	1.73868	1.5566	1.6453	2.54421	2.68942	2.78927	2.32744	1.70792	2.32228	2.32659	2.53318	2.77074	2.92626	2.80624	2.84377	3.00549	3.02275	2.92882	2.94483
		orexin	0	0.389872	1.74299	1.20291	0.875785	1.15195	1.81742	1.80194	1.77257	1.81466	1.89947	1.78522	1.88759	1.53199	1.56301	1.85418	2.29826	2.60921	2.55773	2.65838	2.95432	3.03694
		saline	0	1.56498	0.826136	1.29196	1.3784	1.01119	1.44453	1.29872	1.32508	1.56418	1.55456	1.51658	2.13229	1.70563	1.64595	1.84459	1.88768	1.74236	1.69902	1.72119	1.80808	1.96129
	SEM	calcitonin	0	0.580172	0.528583	0.77756	0.696132	0.735799	1.1378	1.20275	1.2474	1.04087	0.763806	1.03856	1.04048	1.13287	1.23911	1.30866	1.25499	1.27177	1.3441	1.35181	1.30981	1.31697
		orexin	0	0.174356	0.779487	0.537959	0.391663	0.51517	0.812773	0.805854	0.792717	0.811542	0.84947	0.798373	0.844156	0.685128	0.698999	0.829216	1.02781	1.16688	1.14385	1.18887	1.32121	1.35816
		saline	0	0.782491	0.413068	0.645981	0.689202	0.505594	0.722265	0.649359	0.662539	0.782091	0.777282	0.758288	1.06615	0.852814	0.822977	0.922293	0.94384	0.871182	0.84951	0.860596	0.904042	0.980646

## Sheet: Panel E
	Preventive Studies ICV	August 7th 2019		Body weight gain last day of treatment				in grams
	Cannulated		dose
	Drugs	s-CT	300ng
		SB-334867	2.5 ug
		acsf
	mouse #	Treatment	BW 0	BW D1	BW D2	BW D3	BW D4	BW D5	BW D6	BW D7	BW D8	BW D9	BW D10	BW D11	BW D12	BW D13	BW D14
	1	Calcitonin	0	0.1	1.3	2.5	1.7	1.9	0.7	-0.7	-1.2	0.2	-0.1	-0.7	-0.6	-0.2	-0.4
	2	Orexin	0	0.6	0.8	0.6	0.4	0.2	0	0.1	0.3	0.1	-0.1	-0.1	-0.2	0.1	0.2
	12	Calcitonin	0	-2.3	-1	-0.8	-0.6	0.2	-1.4	-2.5	-2.3	-1.9	-1.2	-2.9	-2.5	-2.6	-3.1
	13	Orexin	0	0.1	-0.7	-0.7	-0.7	0.1	-0.4	-1	-0.9	-0.8	-0.4	-1	-0.9	0.8	0.7
	6	Orexin	0	0.4	0.7	0.6	0.1	0.4	-0.3	0.2	1.3	1.9	2	2.5	2.7	3	3.3
	15	Calcitonin	0	0.8	0.4	0.1	0.2	0.9	-1.5	-1	-1.2	-0.6	-0.4	-1	-0.1	0.1	0.7
	9	Orexin	0	1	1.1	1	1	2.4	2	2.5	2.6	2.9	3.4	2.1	2.7	2.8	3
	11	Calcitonin	0	0.4	0.7	0.6	0.5	1.4	-2.8	-2.6	-2.2	-1.3	-1.5	-1.9	-1.2	-1.7	-1.4
	3	Orexin	0	1	-3.1	-1.9	-1.2	-0.7	-3.1	-2.4	-1.9	-1.4	-1.2	-1.4	-1	-0.3	0.1
	8	Calcitonin	0	0.8	2.2	3.4	3.4	4.5	3.7	4	4.4	4	2.8	3.2	3.7	4	4.3
	10	saline	0	-0.2	0.3	0.9	1.4	1.7	1.5	1.8	2	2.3	2.7	3.5	1.1	4.4	4.4
	4	saline	0	-2.1	-0.3	-0.6	-0.4	0.5	-0.2	0.7	0.8	0.4	0.8	1.6	1.3	1.9	2.1
	5	saline	0	1.1	1.5	1.9	2.7	2.9	3.2	3.8	4	4.2	4.6	5.3	5.7	6	6.1
	14	saline	0	1.3	1.2	2.3	2.3	2.2	2.3	2.5	2.5	2.7	2.9	3.2	3.1	3.6	3.9
	average	calcitonin	0	-0.04	0.72	1.16	1.04	1.78	-0.26	-0.56	-0.5	0.08	-0.08	-0.66	-0.14	-0.08	0.02
		orexin	0	0.62	-0.24	-0.08	-0.08	0.48	-0.36	-0.12	0.28	0.54	0.74	0.42	0.66	1.28	1.46
		saline	0	0.025	0.675	1.125	1.5	1.825	1.7	2.2	2.325	2.4	2.75	3.4	2.8	3.975	4.125
	desvest	calcitonin	0	1.2973	1.18195	1.73868	1.5566	1.6453	2.54421	2.68942	2.78927	2.32744	1.70792	2.32228	2.32659	2.53318	2.77074
		orexin	0	0.389872	1.74299	1.20291	0.875785	1.15195	1.81742	1.80194	1.77257	1.81466	1.89947	1.78522	1.88759	1.53199	1.56301
		saline	0	1.56498	0.826136	1.29196	1.3784	1.01119	1.44453	1.29872	1.32508	1.56418	1.55456	1.51658	2.13229	1.70563	1.64595
	SEM	calcitonin	0	0.580172	0.528583	0.77756	0.696132	0.735799	1.1378	1.20275	1.2474	1.04087	0.763806	1.03856	1.04048	1.13287	1.23911
		orexin	0	0.174356	0.779487	0.537959	0.391663	0.51517	0.812773	0.805854	0.792717	0.811542	0.84947	0.798373	0.844156	0.685128	0.698999
		saline	0	0.782491	0.413068	0.645981	0.689202	0.505594	0.722265	0.649359	0.662539	0.782091	0.777282	0.758288	1.06615	0.852814	0.822977

## Sheet: Panel F
	Preventive Drug Studies ICV			August 7th 2019
	Location	ICV			dose
	Mouse Line	C57Bl6 plus HFD		s-CT	300ng
	Cannulated			SB-334867	2.5 ug
	Injection Habituation		1 week	acsf
					Body Weight	Initial food	Food	Food Intake
		Mouse ID	Treatment
		1	Calcitonin		24.6	82.34	79.22	3.12
		2	Orexin		27.2	79.17	76.12	3.05
		12	Calcitonin		27.4	87.55	84.31	3.24
		13	Orexin		29.8	76.89	73.76	3.13
		6	Orexin		23.6	81.21	78.1	3.11
		15	Calcitonin		25.2	83.24	80.07	3.17
		9	Orexin		30.4	78.9	75.87	3.03
		11	Calcitonin		26.1	65.78	62.74	3.04
		3	Orexin		26.2	82.13	79.13	3
		8	Calcitonin		29	81.23	78.14	3.09
		10	saline		32.2	81.44	78.14	3.3
		4	saline		29.4	78.92	75.69	3.23
		5	saline		33.4	84.35	80.98	3.37
		14	saline		30.6	82.38	79.22	3.16
		15	saline		30.9	91.27	87.86	3.41
