# Supplementary material for: Pharmacological targeting of glutamatergic neurons within the brainstem for weight reduction
Source: Nat Metab. 2022 Nov 21;4(11):1495–513. doi: 10.1038/s42255-022-00677-8 (PMC9684079; doi:10.1038/s42255-022-00677-8)
Supplement: Source Data Extended Data Fig. 8 — Statistical Source Data [file 42255_2022_677_MOESM18_ESM.xlsx]

## Sheet: Panel B-I
	SIDE EFFECTS TESTING	September 2nd 2019	July 29th 2020				Experiment number:		1 through 3
	Cannulated ICV		dose				Experiment date:		2020-07-29
	Drugs	s-CT	300ng				Animal Strain:		B6 plus HFD 16W
		SB-334867	2.5 ug				Color of Animal:		Black
	Automated phenotyping	acsf					Size of Animal:		45 grams
							Analysis Length:		4:00'00" (x5)
	Behaviour	ACSF-1							Behaviour	SB-334867-1							Behaviour	Calcitonin 1
	Distance Traveled	83.5849	93.3166	110.369	44.4786	32.5455	(meters)		Distance Traveled	43.1102	32.1496	29.8395	17.1404	22.2276	(meters)		Distance Traveled	36.8201	46.1296	33.3484	11.8664	27.3169	(meters)
		Seconds	Seconds	Seconds	Seconds	Seconds				Seconds	Seconds	Seconds	Seconds	Seconds				Seconds	Seconds	Seconds	Seconds	Seconds
	Groom	2100.6	2576.2	2225.39	2248.44	1823.95			Groom	1454.68	2960.79	2365.53	2947.28	1909.34			Groom	2420.05	2744.74	2423.95	1952.38	1980.68
	Eat Zone	88.98	301.43	363.26	35.93	61.22			Eat Zone	47.78	167.03	109.2	322.88	101.9			Eat Zone	29.92	169.9	138.4	45.51	63.39
	Drink Spout	41.4	89.18	56.22	30.06	14.14			Drink Spout	8.3	37.33	21.02	88.75	16.91			Drink Spout	20.02	33.86	33.29	12.04	11.11
	Walk Left	111.04	106.13	145.71	46.21	29.46			Walk Left	53.82	31.39	34.43	61.96	16.61			Walk Left	29.22	48.01	21.62	14.21	23.89
	Walk Right	103.53	109.97	136.33	41.9	35.86			Walk Right	58.59	33.16	34.56	63.22	15.51			Walk Right	37.97	48.18	24.12	15.91	31.89
	Walk Slowly	683.81	749.24	897.53	429.19	339.63			Walk Slowly	354.48	271.4	208.74	435.26	221.78			Walk Slowly	319.85	363.96	267.3	86.68	255.32
	Twitch	257.29	223.85	228.86	261.12	206.94			Twitch	274.54	122.52	166.76	160.82	194.62			Twitch	221.55	224.79	253.45	140.34	263.99
	Sleep	3388.52	2344.77	892.89	7624.09	8795.16			Sleep	8633.36	7104.23	8639.4	4697.76	9567.06			Sleep	6274.24	6478.91	7943.41	10864.4	9460.06
	Behaviour	ACSF-2							Behaviour	SB-334867-2							Behaviour	Calcitonin 2
	Distance Traveled	67.8362	142.583	58.8228	43.9706	28.0427	(meters)		Distance Traveled	27.282	99.935	21.9222	27.2998	21.5804	(meters)		Distance Traveled	35.9956	279.763	62.5829	44.3272	13.436	(meters)
		Seconds	Seconds	Seconds	Seconds	Seconds				Seconds	Seconds	Seconds	Seconds	Seconds				Seconds	Seconds	Seconds	Seconds	Seconds
	Groom	2168.66	2219.88	2733.63	1828.02	1602.63			Groom	1907.24	3788.32	1864.69	2718.38	1624.05			Groom	1473.84	1590.75	1757.29	1842.8	1038.7
	Eat Zone	161.36	757.32	277.51	203.47	176.3			Eat Zone	5.3	74.94	8.9	11.51	4			Eat Zone	32.53	398.09	380.11	520.48	188.62
	Drink Spout	1.9	7.8	1.6	0	0			Drink Spout	15.71	186.88	10.61	121.38	32.16			Drink Spout	3.1	37.67	18.51	30.69	10.61
	Walk Left	80.81	199.06	66.56	57.22	40.67			Walk Left	24.69	113.64	23.65	27.12	19.71			Walk Left	51.28	468.66	88.75	66.63	14.51
	Walk Right	86.95	180.81	58.82	52.61	29.59			Walk Right	38.9	114.88	32.59	28.12	23.75			Walk Right	52.61	508.5	101.96	63.19	19.28
	Walk Slowly	536.97	738.1	362.72	294.89	225.95			Walk Slowly	239.1	657.95	171.43	185.35	195.26			Walk Slowly	221.15	1150.75	363.73	277.91	110.64
	Twitch	223.82	215.88	179.37	295.39	238.1			Twitch	297.33	19.41	266.63	262.29	305.77			Twitch	217.68	0	178.81	242.37	312.87
	Sleep	2722.92	35.63	5397.69	8193.92	9965.23			Sleep	8745.24	1808	10272.1	8347.31	9804.4			Sleep	9147.04	0	7841.64	7664.63	11004.2
	Behaviour	ACSF-3							Behaviour	SB-334867-3							Behaviour	Calcitonin 3
	Distance Traveled	111.106	232.936	73.3861	64.5251	16.1215	(meters)		Distance Traveled	28.863	21.7581	13.2327	29.2707	18.8966	(meters)		Distance Traveled	51.8227	103.193	28.199	61.4457	21.6141	(meters)
		Seconds	Seconds	Seconds	Seconds	Seconds				Seconds	Seconds	Seconds	Seconds	Seconds				Seconds	Seconds	Seconds	Seconds	Seconds
	Groom	2013.17	1475.17	2393.25	1836.36	1859.09			Groom	675.87	1409.44	2645.54	2526.52	2028.66			Groom	1585.11	2605.1	1781.18	2603.8	1125.65
	Eat Zone	641.1	1145.34	494.06	197.09	111.57			Eat Zone	2.8	56.72	133.36	98.49	34.83			Eat Zone	147.04	549.44	97.06	262.79	54.55
	Drink Spout	56.65	124.65	53.08	12.87	2.4			Drink Spout	5	9.84	71.93	106.6	45.04			Drink Spout	7.9	20.22	10.54	1	0
	Walk Left	127.09	315.58	80.58	74.6	17.71			Walk Left	38.87	23.22	8.17	27.02	16.08			Walk Left	89.35	161.92	45.71	86.51	30.09
	Walk Right	169.56	125.49	100.56	70.1	14.54			Walk Right	37.47	26.19	10.57	34.66	20.38			Walk Right	81.24	174.14	46.91	101.6	30.33
	Walk Slowly	639.1	862.19	511.71	548.71	151.71			Walk Slowly	206.77	170.07	102.26	256.42	181.71			Walk Slowly	377.04	551.55	183.08	371.07	182.61
	Twitch	120.98	91.55	149.91	217.51	220.22			Twitch	288.68	292.72	239.13	284.41	225.12			Twitch	233.73	161.92	204.77	181.38	305.33
	Sleep	2505.6	569.66	5602	6584.38	10195.9			Sleep	10211.6	8250.58	7186.72	6360.92	8810.01			Sleep	7218.11	3388.35	9853.52	6163.46	10470.3
	Behaviour	ACSF-4							Behaviour	SB-334867-4							Behaviour	Calcitonin 4
	Distance Traveled	100.4	72.6541	44.2829	103.735	37.2829	(meters)		Distance Traveled	26.0745	2.73527	1.43554	3.78717	1.99954	(meters)		Distance Traveled	16.669	59.3828	35.9718	17.1404	19.0878	(meters)
		Seconds	Seconds	Seconds	Seconds	Seconds				Seconds	Seconds	Seconds	Seconds	Seconds				Seconds	Seconds	Seconds	Seconds	Seconds
	Groom	2774.3	3774.87	2211.51	2059.65	1769.16			Groom	1560.92	29.29	0	165.53	157.75			Groom	285.98	1759.75	1091.15	1162.19	987.75
	Eat Zone	129.22	212.01	95.99	91.92	75.57			Eat Zone	159.15	0	0.8	28.22	13.04			Eat Zone	2.4	16.14	11.61	0.4	2.2
	Drink Spout	37.43	29.66	30.83	21.32	5.7			Drink Spout	7.8	0	0	1.8	0			Drink Spout	11.71	366.46	377.57	180.34	255.35
	Walk Left	134.66	173.94	52.51	125.95	36.63			Walk Left	28.19	1.53	0.8	2	0.4			Walk Left	16.11	70.87	41.4	14.71	22.15
	Walk Right	144.57	89.88	61.22	154.15	41.2			Walk Right	31.89	3.8	0.4	2.3	0.6			Walk Right	13.11	71.07	40.77	16.64	22.22
	Walk Slowly	851.45	603.23	340.8	237.63	336.2			Walk Slowly	206.57	8.17	6.63	26.32	12.54			Walk Slowly	151.18	501.63	272.47	157.65	153.95
	Twitch	298.43	267.26	169.16	336.33	155.65			Twitch	290.65	346.68	254.52	256.18	440.07			Twitch	582.54	294.62	270.33	238.43	174.57
	Sleep	3066.8	2716.01	7847.88	4336.46	8691.89			Sleep	7801.63	13827.3	14058.6	13415.9	13599.9			Sleep	11350.2	6276.17	9265.26	10808.1	11210

## Sheet: Panel J-K
	SIDE EFFECTS TESTING	September 2nd 2019	July 29th 2020				Experiment number:		1 through 3
	Cannulated ICV		dose				Experiment date:		2020-07-29
	Drugs	s-CT	300ng				Animal Strain:		B6 plus HFD 16W
		SB-334867	2.5 ug				Color of Animal:		Black
	Automated phenotyping	acsf					Size of Animal:		45 grams
							Analysis Length:		4:00'00" (x5)
	Eating Bouts (number bouts/day)	Mouse 1	Mouse 2	Mouse 3	Mouse 4
	ACSF	1079	1588	2381	612
	Calcitonin	745	850	1025	193
	SB-334867	177	391	165	768
	Sleep (%)	Mouse 1	Mouse 2	Mouse 3	Mouse 4
	ACSF	32.24	36.52	35.4	37.07
	Calcitonin	57.1	49.59	51.58	68.03
	SB-334867	53.85	54.18	56.77	87.15
