# Supplementary material for: Pharmacological targeting of glutamatergic neurons within the brainstem for weight reduction
Source: Nat Metab. 2022 Nov 21;4(11):1495–513. doi: 10.1038/s42255-022-00677-8 (PMC9684079; doi:10.1038/s42255-022-00677-8)
Supplement: Source Data Extended Data Fig. 9 — Statistical Source Data [file 42255_2022_677_MOESM19_ESM.xlsx]

## Sheet: Panel A
	Gene Expression BAT Chow diet	May 10th 2022
	Cannulated ICV		dose
	Drugs	CVN45502	30mg/kg
	Q-PCR after trizol extraction
	target	chowvehicle1	chowvehicle2	chowvehicle3	chow CVN1	chow CVN2	chow CVN3	chow CVN4
	Adipoq	1.05129	1.07041	0.888637	1.08686	0.97142	0.919338	0.992175
	Cidea	1.10076	1.09316	0.831046	0.912882	1.21377	1.09505	1.07848
	Elovl3	0.672606	1.41601	1.04996	0.687691	1.66883	1.41356	1.1191
	Erra	1.07264	1.0816	0.861944	0.99873	1.29789	1.22575	0.904797
	Fabp4	1.05154	1.12701	0.843816	0.916051	1.21799	0.833353	1.09581
	Pparg2	1.18441	0.920294	0.917428	1.22109	1.09518	1.10854	1.39636
	Ppargc1a	1.13354	0.974567	0.905216	0.618066	0.592478	0.591042	0.824353
	Prdm16	1.00684	1.17596	0.844596	0.688168	1.14697	0.984411	1.18948
	Cox4i1	1.20706	1.05959	0.78187	0.84998	1.00452	0.733058	0.833353
	Cox8b	1.1401	1.04911	0.836053	1.0816	0.97142	0.805338	0.845963
	Cpt1b	1.22533	0.931848	0.875796	1.38143	1.08235	0.778985	0.760841
	Dio2	1.41929	1.0176	0.692395	1.35582	0.422835	0.293141	0.298679
	Ucp1	1.10178	0.822925	1.10292	1.1438	0.881989	0.870148	0.948246

## Sheet: Panel B
	Gene Expression BAT Chow diet	May 10th 2022
	Cannulated ICV		dose
	Drugs	CVN45502	30mg/kg
	Q-PCR after trizol extraction
	target	hfdvehicle1	hfdvehicle2	hfdvehicle3	hfdCVN1	hfdCVN2	hfdCVN3	hfdCVN4
	Adipoq	1.05275	1.09215	1.11239	1.16487	1.23428	0.970074	0.91362
	Cidea	0.837116	0.972318	0.761544	0.960928	1.05336	0.722215	0.553249
	Elovl3	1.35175	1.20985	2.01997	1.59863	0.841674	1.05763	0.470522
	Erra	1.1746	1.11124	1.22915	1.17053	1.28402	1.16972	0.684758
	Fabp4	1.08335	1.38655	1.07848	1.10842	1.66786	0.972318	0.801625
	Pparg2	1.30964	1.20177	1.01443	1.27648	1.36762	1.22618	1.13419
	Ppargc1a	0.52589	0.491354	0.540862	0.698743	0.728668	0.627129	0.528998
	Prdm16	0.722883	0.72892	0.728163	1.09721	1.28194	0.704579	0.616141
	Cox4i1	1.31176	1.07661	1.75808	1.23585	1.24833	0.942458	0.624598
	Cox8b	1.28625	1.18934	1.59512	1.2093	1.33022	0.911407	0.834895
	Cpt1b	1.64395	1.20094	2.24492	1.30601	1.41193	1.23813	1.02078
	Dio2	0.951428	0.811783	0.536506	0.589746	0.429779	0.711121	0.567097
	Ucp1	1.63902	1.32302	2.35599	1.71455	1.28283	1.1866	0.912144
