# Supplementary material for: Pharmacological targeting of glutamatergic neurons within the brainstem for weight reduction
Source: Nat Metab. 2022 Nov 21;4(11):1495–513. doi: 10.1038/s42255-022-00677-8 (PMC9684079; doi:10.1038/s42255-022-00677-8)
Supplement: Source Data Extended Data Fig. 10 — Statistical Source Data [file 42255_2022_677_MOESM20_ESM.xlsx]

## Sheet: Panel A
	Feeding	OB/OB plus CVN45502
	April 10th 2022			PB habituation	5 days
	Mouse Line	OB/OB mice		CVN45502	30mg/kg
	Variable	Metabolic Cagess	TSE Homecage metabolic system	Statistics with CalR
	Feeding
			Saline	CVN45502
	OB 1		5.73	4.75
	OB 2		6.02	5.1
	OB 3		4.82	6.13
	OB 4		5.75	2.1
	OB 5		6.08	4.41
	OB 6		8.23	4.18
	OB 7		5.09	4.93
	OB 8		5.2	2.5

## Sheet: Panel B
	Oxygen Consumption	OB/OB plus CVN45502
	April 10th 2022			PB habituation	5 days
	Mouse Line	OB/OB mice		CVN45502	30mg/kg
	Variable	Metabolic Cagess	TSE Homecage metabolic system	Statistics with CalR
	Oxygen Consumption			Day	Night
	Strain			ml/hour	ml/hour
	Ob/ob saline	1		89.1042	108.417
	Ob/ob saline	2		87.4375	95.8611
	Ob/ob saline	3		77.1181	79.9028
	Ob/ob saline	4		76.0556	75.7708
	Ob/ob saline	5		85.5903	118.674
	Ob/ob saline	6		100.653	116.174
	Ob/ob saline	7		106.743	126.097
	Ob/ob saline	8		97.9167	106.903
				Day	Night
				ml/hour	ml/hour
	ob/ob CVN45502	1		87.6111	107.833
	ob/ob CVN45502	2		89.625	106.361
	ob/ob CVN45502	3		73.2986	88.4792
	ob/ob CVN45502	4		72.8403	91.3958
	ob/ob CVN45502	5		93.5208	115.125
	ob/ob CVN45502	6		103.326	124.556
	ob/ob CVN45502	7		114.09	134.438
	ob/ob CVN45502	8		97.3542	103.243

## Sheet: Panel C
	CO2 Production	OB/OB plus CVN45502
	April 10th 2022			PB habituation	5 days
	Mouse Line	OB/OB mice		CVN45502	30mg/kg
	Variable	Metabolic Cagess	TSE Homecage metabolic system	Statistics with CalR
	CO2 Production			Day	Night
	Strain			ml/hour	ml/hour
	Ob/ob saline	1		77.6528	95.6944
	Ob/ob saline	2		75.0417	83.0556
	Ob/ob saline	3		64.9028	66.5972
	Ob/ob saline	4		68.3056	67.7639
	Ob/ob saline	5		67.4375	96.2014
	Ob/ob saline	6		85.8125	98.4514
	Ob/ob saline	7		89.5486	106.194
	Ob/ob saline	8		74.0208	82.0069
				Day	Night
				ml/hour	ml/hour
	ob/ob CVN45502	1		75.1319	92.9931
	ob/ob CVN45502	2		73.1111	86.9861
	ob/ob CVN45502	3		61.4792	75.7014
	ob/ob CVN45502	4		63.7778	78.8542
	ob/ob CVN45502	5		72.9861	87.0764
	ob/ob CVN45502	6		86.7431	103.632
	ob/ob CVN45502	7		100.222	120.333
	ob/ob CVN45502	8		69.5208	74.2292

## Sheet: Panel D
	Locomotor Activity	OB/OB plus CVN45502
	April 10th 2022			PB habituation	5 days
	Mouse Line	OB/OB mice		CVN45502	30mg/kg
	Variable	Metabolic Cagess	TSE Homecage metabolic system	Statistics with CalR
	Locomotor activity			Day	Night
	Strain			Beam Breaks/hour	Beam Breaks/hour
	Ob/ob saline	1		125.021	226.111
	Ob/ob saline	2		147.625	243.25
	Ob/ob saline	3		188.875	179.91
	Ob/ob saline	4		236.354	325.854
	Ob/ob saline	5		156.16	220.556
	Ob/ob saline	6		96.7083	201.125
	Ob/ob saline	7		153.035	289.875
	Ob/ob saline	8		117.764	123.583
				Day	Night
				Beam Breaks/hour	Beam Breaks/hour
	ob/ob CVN45502	1		92.7014	264.014
	ob/ob CVN45502	2		205.451	255.069
	ob/ob CVN45502	3		193.694	268.201
	ob/ob CVN45502	4		146.153	274.549
	ob/ob CVN45502	5		214.785	251.444
	ob/ob CVN45502	6		106.396	221.062
	ob/ob CVN45502	7		134.562	287.139
	ob/ob CVN45502	8		194.944	175.299

## Sheet: Panel E
	Energy Expenditure	OB/OB plus CVN45502
	April 10th 2022			PB habituation	5 days
	Mouse Line	OB/OB mice		CVN45502	30mg/kg
	Variable	Metabolic Cagess	TSE Homecage metabolic system	Statistics with CalR
	Energy Expenditure			Day	Night
	Strain			kcal/hour	kcal/hour
	Ob/ob saline	1		5.24383	6.39733
	Ob/ob saline	2		5.13058	5.6345
	Ob/ob saline	3		4.5065	4.66175
	Ob/ob saline	4		4.50442	4.485
	Ob/ob saline	5		4.94383	6.89008
	Ob/ob saline	6		5.89875	6.8015
	Ob/ob saline	7		6.23642	7.37342
	Ob/ob saline	8		5.61283	6.14358
				Day	Night
				kcal/hour	kcal/hour
	ob/ob CVN45502	1		5.14	6.33392
	ob/ob CVN45502	2		5.20692	6.18433
	ob/ob CVN45502	3		4.28508	5.19025
	ob/ob CVN45502	4		4.29175	5.36725
	ob/ob CVN45502	5		5.39117	6.60058
	ob/ob CVN45502	6		6.03942	7.26583
	ob/ob CVN45502	7		6.72567	7.95417
	ob/ob CVN45502	8		5.52533	5.86792

## Sheet: Panel F
				Dosing
	CVN45502	30mg/kg	14 days	1 pellet of PB
	OB/OB Mice
	2021-11-11
			pre-treatment							treatment										post
	ID	BW Initial	Day 1	Day 2	Day 3	Day 4	Day 5	Day 6	Day 7	Day 8	Day 9	Day 10	Day 11	Day 12	Day 13	Day 14	Day 15	Day 16	Day 17	Day 18	Day 19	Day 20	Day 21	Day 22	Day 23	Day 24	Day 25
	1	46.7	46.6	46.7	46.9	47.1	47.4	47.6	47.8	47.9	48.1	48.2	48.4	48.9	49.1	49.9	49.4	49.6	49.8	49.8	49.7	49.9	50.1	50.1	50	50.3	50.2
	2	52.3	52.1	52.4	52.6	52.8	53	53.1	53.3	53.3	53.3	53.1	53	52.7	52.9	52.5	52.3	52.1	51.8	51.8	51.9	52	52.3	52.1	52.3	52.4	52.4
	3	54.5	54.3	54.4	54.6	54.6	54.8	54.9	54.9	54.8	54.9	55.1	55	55	55.2	55.4	55.5	55.3	55.6	55.7	55.6	55.8	55.7	55.6	55.8	55.9	55.6
	4	48.9	48.9	49.2	49.5	49.6	49.8	49.9	50.1	50.2	50.3	50.1	49.7	49.5	49.3	49	48.8	48.6	48.6	48.6	48.8	50.1	50.3	50.2	50.3	50.5	50.8
	5	47.2	47.4	47.6	47.8	47.9	47.9	47.7	47.9	47.8	47.8	48	48.4	48.4	48.6	49.1	49.3	49.5	49.7	49.9	49.9	50.1	50.2	50.3	50.6	50.4	50.5
	6	44.7	44.7	44.7	44.9	45	45.3	45.5	45.8	45.7	45.7	45.6	45.3	45.2	45.1	44.8	44.5	44.5	44.4	44.3	44.5	44.7	44.9	44.9	45.3	45.8	45.9
	7	50.2	50	50.1	50.3	50.5	50.7	50.9	50.7	50.7	50.7	50.9	51.2	51.4	51.6	51.7	51.9	51.9	51.8	51.8	51.9	51.9	52.1	52.4	52.6	52.8	52.9
	8	55.6	55.9	55.8	55.9	55.7	55.8	55.6	55.8	55.9	55.6	55.2	55.2	55.1	55	54.8	54.6	54.3	54.3	54.3	54.6	54.8	54.7	54.8	54.9	55.1	55.4
	9	54.7	54.4	54.6	54.8	54.9	55	55.2	55.4	55.6	55.5	55.7	55.9	55.8	55.9	55.9	55.8	55.6	55.5	55.6	55.5	55.4	55.6	55.8	55.7	55.8	55.7
	10	55.8	55.7	55.8	55.9	56.2	56.4	56.6	56.8	56.9	56.7	56.5	56.3	56.1	55.8	55.7	55.9	55.6	55.2	55.1	55.2	55.5	55.5	55.6	55.8	56.1	56.4
	11	53.9	53.8	54	54.3	54.7	54.7	54.8	55.1	55.3	55.1	55.5	55.7	55.7	55.6	55.8	55.7	56	56.1	56.3	56.4	56.3	56.7	56.6	56.7	56.6	56.5
	12	55.9	55.7	55.9	56.1	56	56.1	56.4	56.7	56.4	56.6	56.4	56.1	55.9	55.6	55.3	55	55.1	55.2	55.4	55.5	55.7	55.9	55.8	56	55.9	55.7
	Average Saline	51.2	51.0833	51.2333	51.45	51.6167	51.75	51.85	51.9667	52.0167	52.0167	52.2333	52.4333	52.5333	52.6667	52.9667	52.9333	52.9833	53.0833	53.1833	53.1667	53.2333	53.4	53.4667	53.5667	53.6333	53.5667
	Average CVN45502	52.2	52.1667	52.3	52.4833	52.55	52.7333	52.85	53.0833	53.0667	53.0333	52.8167	52.6	52.4167	52.2833	52.0167	51.85	51.7	51.5833	51.5833	51.75	52.1333	52.2667	52.2333	52.4333	52.6333	52.7667
	ST DEV Saline	3.67913	3.56562	3.5792	3.59486	3.59578	3.56132	3.61704	3.62528	3.68316	3.60023	3.65714	3.55903	3.41624	3.34285	3.11491	3.1373	3.0354	3.00494	3.03408	3.03688	2.94596	2.96108	2.90907	2.89183	2.85984	2.77393
	ST DEV CVN45502	4.59042	4.58984	4.57908	4.53538	4.49255	4.42975	4.40488	4.3879	4.39029	4.33759	4.28085	4.34879	4.32593	4.28085	4.32454	4.41396	4.36211	4.33793	4.38881	4.36749	4.25613	4.1884	4.20888	4.13747	4.00183	3.99733
	SEM Saline	1.502	1.45566	1.4612	1.46759	1.46797	1.4539	1.47665	1.48002	1.50364	1.46979	1.49302	1.45297	1.39467	1.36471	1.27166	1.2808	1.2392	1.22676	1.23866	1.2398	1.20268	1.20886	1.18762	1.18058	1.16752	1.13245
	SEM CVN45502	1.87403	1.8738	1.8694	1.85156	1.83408	1.80844	1.79829	1.79135	1.79233	1.77081	1.74765	1.77539	1.76605	1.74765	1.76549	1.80199	1.78082	1.77095	1.79172	1.78302	1.73756	1.70991	1.71827	1.68912	1.63374	1.6319
									Body weight gain Pretreatment	1.3								Body weight gain treatment	1.9							Body weight gain Post treatment	0.4
									in grams	1.2								in grams	-1.5							in grams	0.6
										0.5									0.8								-0.1
										1.3									-1.6								2.2
										0.4									1.9								0.6
										1									-1.3								1.6
										0.7									1.1								1.1
										0									-1.6								1.1
										1.2									-0.1								0.1
										1.2									-1.7								1.3
										1.5									0.8								0.2
										0.7									-1.2								0.3

## Sheet: Panel G
	Gene Expression BAT Chow diet	May 10th 2022
	Cannulated ICV		dose
	Drugs	CVN45502	30mg/kg
	OB/OB
	Q-PCR after trizol extraction
	target	obob vehicle 1	obob vehicle 2	obob vehicle 3	obob vehicle 4	obob vehicle 5	obob vehicle 6	obob vehicle 7	obob CVN45502 1	obob CVN45502 2	obob CVN45502 3	obob CVN45502 4	obob CVN45502 5	obob CVN45502 6
	Adipoq	0.538147	1.01612	1.2067	1.0126	0.708123	1.48717	1.42116	0.68709	1.34217	1.59226	1.17086	0.524884	0.826205
	Cidea	0.773744	1.29678	1.77513	1.17359	0.324869	2.06684	0.712484	0.934605	2.26801	1.971	1.22555	0.846703	0.861205
	Elovl3	0.492019	0.416615	2.0178	2.05307	0.431008	1.30793	2.08896	0.236889	6.06407	1.23781	0.678437	2.9481	0.351912
	Erra	0.68951	0.76612	1.17906	0.681905	1.40021	1.28266	1.31098	0.557538	1.79023	1.29652	0.640887	1.11083	0.440784
	Fabp4	0.589124	0.973763	1.20467	1.32836	0.549672	1.39972	1.41582	0.665792	1.89887	1.27248	1.12986	0.878213	0.840397
	Pparg2	0.955993	1.00422	1.55841	0.475024	0.477003	2.04425	1.443	1.21215	0.909769	2.17508	0.734875	0.49795	0.533134
	Ppargc1a	0.482275	2.04759	0.785089	1.00203	1.49167	1.34763	0.640348	1.35513	1.3126	1.24051	1.83328	1.58659	1.60484
	Prdm16	0.655099	1.1179	1.48739	0.57906	0.528431	1.97696	1.51759	1.50554	1.12606	1.83755	1.22034	0.603651	0.993289
	Cox8b	0.683663	1.02197	1.17638	0.863553	0.818105	1.4368	1.19861	0.61126	1.47617	1.4373	1.08889	0.936504	0.603262
	Cpt1b	0.916777	0.947136	1.26369	1.1947	0.461257	1.46728	1.12712	0.85568	2.12159	0.942551	0.968714	1.81333	0.808401
	Dio2	0.735567	2.28141	0.847878	1.64824	0.389293	1.19286	0.918231	0.968906	1.27406	1.19659	2.80972	1.23536	2.12348
	Ucp1	0.733966	1.03511	1.65037	1.04448	0.271079	2.03395	1.3849	0.805126	4.20261	1.80223	0.784196	1.33588	0.537854
